# Supplementary material for: Lower vaccine-acquired immunity in the elderly population following two-dose BNT162b2 vaccination is alleviated by a third vaccine dose
Source: Nat Commun. 2022 Aug 8;13:4615. doi: 10.1038/s41467-022-32312-1 (PMC9358634; doi:10.1038/s41467-022-32312-1)
Supplement: Supplementary file 4 — Source Data [file 41467_2022_32312_MOESM4_ESM.zip]

Archive with 7 entries (7 files):
- Source Figures data/Source data to Figure 1.xlsx
- Source Figures data/Source data to Figure 2  .xlsx
- Source Figures data/Source data to Figure 3.xlsx
- Source Figures data/Source data to Figure 4.xlsx
- Source Figures data/Source data to Figure 5.xlsx
- Source Figures data/Source data to Figure 6  .xlsx
- Source Figures data/Source data to Figure 7.xlsx
