# Supplementary material for: Lower vaccine-acquired immunity in the elderly population following two-dose BNT162b2 vaccination is alleviated by a third vaccine dose
Source: Nat Commun. 2022 Aug 8;13:4615. doi: 10.1038/s41467-022-32312-1 (PMC9358634; doi:10.1038/s41467-022-32312-1)
Supplement: Supplementary file 4 — Source Data [file 41467_2022_32312_MOESM4_ESM.zip › Source Figures data/Source data to Figure 1.xlsx]

## Sheet: Figure 1b-SFB
Days	0	21	90	180
	0.064395	28.925	23.75	8.2775
	0.104	41	63	45.825
	0.11175	54.15	53.13	21.525
	0.06425	52.625	49.48	26.525
	0.0595	20.025	49.7	20.625
	0.0855	45.725	51.05	35.35
	0.14125	18.8	46.35	30.325
	0.1175	31.875	55.08	32.425
	0.09675	29.125	36.1	28.325
	0.07525	39.55	39.6	26.35
	0.0825	17.625	48.73	14.45
	0.094	52.85	56.05	40.45
	0.11075	53.7	65.83	48.925
	0.062	14.475	51.38	30.275
	0.3775	38.75	52.38	26.7
	0.08225	28.275	50.03	33.475
	0.072	12.155	30.08	13.095
	0.9575	35.15	52.58	29.225
	0.14	54.825	64.08	41.85
	0.071893	49.6	48.9	22.175
	0.11475	21.4	40.95	22.525
	0.05025	12.005	35.35	17.35
	0.0455	51.925	48.43	7.055
	0.041	49.675	46.53	56.7
	0.0575	48.3	45.48	19.25
	0.10575	33.75	48.48	13.443
	0.0705	37.775	56.7	11.378
	0.10925	64.925	65.13	25.35
	0.0495	24.925	34.4	8.5125
	0.02825	49.775	26.13	5.0575
	0.06075	31.35	32.18	19.175
	0.01178	35.15	32.93	7.705
	0.2975	4.495	36.75	43.85
	0.014165	30.075	39.13	12.1
	0.1185	60.075	59.2	14.053
	0.016425	20.325	42.5	18.125
	0.08125	14.1	35.38	4.6275
	0.047	42.725	58.23	31.6
	0.04025	21.625	31.1	8.4625
	0.1785	7.5525	22.53	19.803
	0.02863	56.2	55.48	19.2
	0.2725	39.3	53.6	18.025
	0.026125	37.225	41.45	13.5
	0.0385	35.05	59.78	33.225
	0.0625	12.725	24.58	14.225
	0.0895	28.775	36.15	18.525
	0.02344	5.0975	6.945	6.5
	0.01608	8.555	40.3	10.278
	0.0555	26.1	19.87	1.8475
	0.0865	35.8	49.1	12.053
	0.96	55.15	62.3	29.425
	0.2125	57.275	53.15	26.975
	0.033115	18.75	28.45	14.825
	0.026613	28.325	52.58	19.95
	0.0435	53.2	54.18	31.4
	0.045628	61.75	54.15	8.3875
	0.017375	37.075	33.83	18.675
	0.030398	36.375	34.23	9.0125
	0.05	56.575	50.65	2.99
	0.060418	59.4	58.05	25.725
	0.056848	60.275	52.78	4.895
	0.051	53.075	47.73	9.2075
	0.03735	25.125	26.03	3.7
	0.04258	33.2	45.03	11.698
	0.045843	19.725	27.83	8.24
	0.01706	5.0725	14.71	5.145
	0.015	19.6	40.93	13.478
	0.0105	21	37.4	10.418
	0.073	24.25	30.7	37.05
	0.02625	44.65	48.95	50.3
	0.0495	29.55	51.75	39.25
	0.04525	7.76	48.95	10.523
	0.033348	1.8083	3.418	9.2775
	0.02775	9.5925	18.5	14.88
	0.061	15.1	18.23	19.158
	0.05175	0.0995	4.71	6.495
	0.041333	9.325	19.45	24.75
	0.03475	1.0825	14.25	15.06
	0.058	10.328	16.02	3.885
	0.059	13.328	22.48	15.2
	0.09675	19.975	25.25	26.175
	0.12325	1.6575	22.88	7.1925
	0.025683	39.825	37.9	29
	0.345	8.1725	14.63	24.175
	0.1205	15.625	29.43	31.7
	0.06675	9.9225	28.05	29.875
	0.0715	2.185	20.6	23.625
	0.05525	3.075	4.443	15.608
	0.046095	30.5	50.55	51.625
	0.0915	43.8	48.25	34.55
	0.143	12.065	26.75	30.2
	0.024563	3.7	27.7	35.375
	0.02625	0.0773	0.176	0.34
	0.036	16.4	27.53	28.825
	0.1625	31.65	20.05	23.95
	0.05825	12.475	12.4	3.4125
	0.05825	6.2175	25.75	23.7
	0.0715	0.1318	39.15	20.3
	0.072953	3.7475	18.43	4.795
	0.02922	0.5	8.798	17.3
	0.023833	38.175	28.45	26.85
	0.02825	11.343	16.4	15.225
	0.183	20.525	24.58	17.375
	0.05175	0.2125	2.058	3.785
	0.038303	17.175	25.8	11.925
	0.04025	0.6675	45.88	46.85
	0.014503	0.5725	25.3	29.668
	0.05175	24.6	41.18	42.075
	0.0345	36.8	54.33	54.55
	0.0345	42.075	56.9	18.45
	0.13775	27.45	55.78	32.275
	0.049	20.8	38.8	39.225
	0.07475	37.675	47.7	23.9
	0.1275	42.675	53.13	58.775
	0.1795	54.65	62.3	40.15
	0.07375	17.4	36.95	37.158
	0.0735	3.57	23.8	11.68
	0.05275	29.5	40.45	23.675
	0.08325	0.6	4.975	2.1725
	0.08725	22.025	47.28	20.55
	0.11375	11.6	35.35	11.623
	0.235	5.9175	24.8	5.855
	0.09525	33.225	54.18	32.05
	0.09875	44.425	50.23	50.25
	0.08725	0.0167	17.25	4.21
	0.09625	22.25	36.73	5.75
	0.13525	16.325	29	37.15
	0.07825	2.6275	27.15	18.138
	0.167	46.75	59.68	60.325
	0.21125	21.925	59.95	21.95
	0.0825	35.35	64.13	49.775
	0.09575	11.753	61.45	49.775
	0.055	5.0325	34.35	35.35
	0.38525	22.175	47.75	47.875
	0.0285	15.1	29.53	22.133
	0.055	1.7175	42.18	30.85
	0.032	8.675	25.85	19.175
	0.013918	8.675	25	4.9375
	0.05025	0.0139	35.98	37.15
	0.009103	17.6	36.83	22.6
	0.02775	0.94	27.3	30.675
	0.01184	27.725	55.95	56.525
	0.042	22.625	40.78	13.428
	0.018645	20.125	42.98	43.075
	0.011673	20.3	20.3	54.625
	0.05325	16.75	30.85	31.225
	0.2375	36.5	54.15	28.5
	0.04125	20.925	57.6	44.5
	0.06725	34.225	33.23	19.7
	0.13325	53.325	55.73	32.5
	0.05925	54.975	48.15	9.615
	0.08025	16.605	41.78	35.425
	0.1875	16.843	25.58	15.35
	0.037495	24.5	40.1	23.3
	0.062	58.85	54.98	29.175
	0.08575	56.525	53.75	32.575
	0.06375	67.2	62.28	40.25
	0.054	2.415	28.1	10.135
	0.07525	40.6	58.13	29.9
	0.0275	48	60.58	37.575
	0.03687	4.28	51.63	18.125
	0.03725	32.4	47.93	29.3
	0.034863	47.45	46.53	31.625
	0.6905	13.233	39.88	21.3
	0.0885	47.85	62.98	46.7
	0.0755	53.675	64.63	41.45
	0.055908	4.065	6.298	2.985
	0.04975	9.65	31.25	10.888
	0.0285	33.975	30.53	22.275
	0.69825	57.95	56.55	40.3
	0.15275	41.775	55.83	36.1
	1.4525	24.225	42.8	17.175
	0.078	28.075	48.73	24.225
	0.023365	38.525	36.98	24.575
	0.05366	58.575	55.1	40.425
	0.0665	52.075	51.35	38.85
	0.027725	42.375	39.45	15.875
	0.024	45.9	58.38	48.35
	0.01625	52.425	49.23	39.15
	0.01875	39.825	53.23	45.05
	0.0115	20.35	25.23	12.52
	0.01046	46.75	48.55	15.858
	0.10325	45.45	60.85	38.475
	0.23	63.8	61.63	39.1
	0.195	39.3	38.43	10.573
	0.495	4.8875	29.08	16.488
	0.2225	56.825	55.48	19.05
	0.061953	27.925	35.73	27.7
	0.072	36.95	40.18	20.175
	1.7	56.275	55.18	32.675
	0.20925	9.425	36.13	12.008
	0.16675	49.425	56.85	30.775
	0.3725	54.225	57.63	30.525
	0.07575	51.375	30.25	17.593
	0.26	44.575	46.48	35.05
	0.11725	27.9	33.13	20.85
	0.16425	51.875	53.95	31.4
	0.0815	31.75	34.4	15
	0.06825	25.375	42.33	24.85
	0.2925	31.3	50.3	29.3
	0.2825	21.425	40.03	10.725
	0.04072	14.6	30	8.715
	0.128	31.875	45.88	30.35
	0.13325	38.65	49.78	25.25
	0.29	41.8	51.78	19.625
	0.083	43.35	43.03	16.275
	0.325	50.075	52.15	37.1
	0.0805	47.75	47.25	10.748
	0.4425	51.05	47.58	23.075
	0.0655	31.65	30.93	15.05
	0.05675	32.45	47.5	27.775
	0.051695	29.625	34.1	2.1425
	0.0445	27.975	50.28	32.2
	0.09775	38.9	38.63	16.875
	0.12525	27.475	36.08	9.795
	0.03475	30.625	30.55	6.0725
	0.07125	38.875	37.9	13.475
	0.2	36	48.95	30.825
	0.0775	3.15	15.58	2.8933
	0.059	45.825	46.63	2.6725
	0.2375	31.6	43.6	15.225
	0.069	7.8925	33.7	6.695
	0.03234	18.3	25.85	2.5875
	0.0205	20.825	35.28	2.3325
	0.0975	46.2	45.08	9.895
	0.07675	2.18	34.25	23.6
	0.315	42.35	47.85	31.05
	0.0625	49.15	46.73	24.15
	0.04375	28.65	40.65	17.7
	0.037	52.925	50.4	24.35
	0.435	60.125	61.1	34.9
	0.05625	62.575	58.23	40.75
	0.1085	41.925	39.63	10.548
	0.14025	40.65	45.43	25.1
	0.10475	58.275	54.83	23.4
	0.1715	72.025	68.55	14.228
	0.06975	53.275	51.53	24.475
	0.049	23.075	45.4	19.125
	0.0665	76.5	69.63	27.15
	0.06725	37.95	35.7	8.06
	0.07175	27.975	47.78	30.4
	0.04275	63.975	62.88	3.915
	0.0635	34.55	35.6	27.125
	0.08175	53.1	51.38	15.425
	0.062	43.15	45.33	3.715
	0.09525	30.95	27.78	12.328
	0.0985	61.3	64	1.872
	0.11625	26.425	20.25	7.7475
	0.041	60.7	59.68	33.6
	0.113	11.155	27.53	4.0125
	0.067	38.3	46.33	13.85
	0.0355	32.725	35.48	4.965
	0.048	45.6	51.75	52
	0.03875	45.6	36.33	38.65
	0.011448	20.95	34.45	34.663
	0.085	20.25	53.53	5.1125
	0.008703	39.325	32.4	34.325
	0.037	19.175	21.25	24.375
	0.025273	14.525	26.38	30.8
	0.024725	50.425	61.15	44.225
	0.09325	29.15	36.35	38.425
	0.07475	3.44	32.2	16.678
	0.012865	35.825	49.93	9.9325
	0.0235	25.125	27.85	27.35
	0.16475	7.0125	32.68	13.033
	0.113	0.257	5.323	2.2825
	0.16025	0.0955	37.78	38.323
	0.1085	24.525	53.85	22.95
	0.10425	8.5375	34.23	36
	0.0815	3.055	36.5	39.2
	0.109	34.975	40.18	41.68
	0.1735	11.755	44.1	24.65
	0.08025	5.075	32.65	33.8
	0.14675	14.975	46.48	48.5
	0.06075	38.25	54.18	12.68
	0.04475	25.625	43.7	12.68
	0.06975	35.525	43.9	21.95
	0.04	38.2	47.2	32.773
	0.02775	29.575	41.38	25.175
	0.04325	39.625	58.25	47.025
	0.0455	7.1825	10.67	2.5525
	0.0425	1.34	23.72	23.828
	0.0425	4.795	40.4	12.473
	0.061	1.3425	20.55	4.08
	0.12175	17.583	43.83	44.625
	0.02575	12.268	50.73	16.123
	0.03	4.5475	5.62	51.85
	0.03475	29.1	44.53	46.725
	0.514	30.475	52.65	12.153
	0.024	33.725	45.6	27.4
	0.02225	46.525	46.15	36.625
	0.001948	6.29	45.6	46.25
	0.036	38.65	50.69	37.7
	0.04075	7.5925	35.63	18.758
	0.025	0.211	52.95	10.533
	0.034113	7.5925	22.62	23.503
	0.023075	0.211	1.213	10.973
	0.034113	21.6	49	17.915
	0.023075	43.375	55.05	57.275
	0.97	26.2	48.8	49.9
	0.04325	4.7125	37.68	38.125
	0.04575	27.35	40.38	5.9575
	0.0345	19.5	36.63	36.725
	0.01384	27.225	52.1	54.2
	0.021105	13.525	37.18	18.65
	0.0255	32.1	40.28	11.105
	0.044123	2.3275	45.45	44.225
	0.01384	27.225	52.1	33.9
	0.039843	22.9	37.8	37.825
	0.023325	27.9	47.2	51.7
	0.016098	10.648	17.09	18.94
	0.03075	16.75	48.1	51.525

## Sheet: Figure 1c- RBD 
Days	0	21	90	180
	0.39	83.5	665.5	324.5
	0.39	83.95	283.5	417
	0.39	143.3	2173	938.5
	0.39	180.9	1249	1788
	0.39	14.13	820	815.5
	0.39	94.84	1131	865
	0.39	47.29	934.5	703.5
	0.39	94.8	1984	839
	0.39	117.9	1254	116.5
	0.39	62.16	1072	632
	0.39	153.4	457	615.5
	0.39	206	14889	1426
	0.39	260.5	2311	1561
	0.39	31.26	1080	747.5
	0.39	93.34	275	328.5
	0.39	52.82	1939	1332
	0.39	40.78	1055	785
	0.39	250.7	2536	1724
	0.39	256	1188	742
	0.39	219.4	2375	2099
	0.39	241	391	477
	0.39	119.1	1505	1272
	0.39	404.1	2657	1082
	0.39	85.49	1759	1393
	0.39	101.3	1834	1287
	0.39	170.1	1421	692
	0.39	91.79	1655	1114
	0.39	227.5	539.5	679.5
	0.39	51.05	1098	1099
	0.39	35.72	760.5	420
	0.39	130.9	1500	1356
	0.39	82.63	1235	844
	0.39	19.42	2133	1666
	0.39	182.6	838.5	1190
	0.39	134.6	1538	1004
	0.39	82.85	1238	814
	0.39	69.1	762.5	534
	0.39	161.2	1511	1062
	0.39	41.04	882	737.5
	0.39	20.59	402.5	213.5
	0.39	129.3	855.5	737.5
	0.39	93.97	1792	1047
	0.39	180	1965	1346
	0.39	98.21	1241	963
	0.39	77.46	1559	1068
	0.39	78.9	1808	1204
	0.39	20.52	811	525.5
	0.39	22.34	593.5	485.5
	0.39	213	743.5	425.5
	0.39	161.7	2869	1596
	0.39	606.4	1834	1218
	0.39	127.6	2266	2049
	0.39	55.73	776.5	543
	0.39	183.6	645	1038
	0.39	248.8	2241	1492.5
	0.39	28.43	933	479.5
	0.39	35.17	935.5	820
	0.39	169	1709	1253
	0.39	249.9	1343	871.5
	0.39	571.7	4000	1947
	0.39	204.4	746	670.5
	0.39	65.14	1008	952.5
	0.39	30.81	1146	587.5
	0.39	210.4	1449	671
	0.39	37.9	746	750.5
	0.39	65.07	502	372.5
	0.39	104.4	1780	1159
	0.39	125.3	1600	1242
	0.39	33.3	541.5	444
	0.39	37.19	1345	615
	0.39	45.29	1235	674.5
	0.39	62.59	282.5	1349
	0.39	0.39	62.38	267
	0.39	8.43	301.5	73
	0.39	15.34	534	212.5
	0.39	18.34	4448	265.5
	0.39	6.3	160.5	182
	0.39	0.872	259	319
	0.39	184.5	616.5	323
	0.39	47.95	558.5	568.5
	0.39	5.78	289.5	316
	0.39	5.9	113.5	69
	0.39	8.78	402.5	437.5
	0.45	9.9	599	486.5
	0.39	4.78	440.5	598
	0.39	83.69	1383	528
	0.39	30.44	891.5	745.5
	0.39	2.29	141.6	163
	0.39	15.72	1142	1401
	0.39	48.28	590	591
	0.39	102.7	376	591
	0.39	5.94	397	3732
	0.39	0.439	7.72	7.14
	0.39	58.47	957	819
	0.39	93.11	834	656.5
	0.39	8.21	228.6	335
	0.39	12.22	810.5	1248
	0.39	13.43	330	185
	0.39	16.63	134.6	245
	0.39	0.954	68.62	103.5
	0.39	17.21	355.5	283
	0.39	15.38	1234	1444
	0.39	18.42	702	248
	0.39	0.415	38.61	64
	0.39	3.43	213.3	184.5
	0.39	11.55	1168	1149
	0.39	11.3	264.5	245.5
	0.39	170.9	1161	1297
	0.39	330.3	4467	2819
	0.39	87.93	1354	802.5
	0.39	14.38	924	759.5
	0.39	74.4	520.5	475.5
	0.39	208.7	898	627.5
	0.39	78.1	1330	859.5
	0.39	402.6	2075	672.5
	0.39	60.28	1166	1088
	0.39	0.649	83.21	134.5
	0.39	46.12	1083	770.5
	0.39	12.9	193	117
	0.39	33.67	818	632
	0.39	25.83	261.5	313.5
	0.39	1.41	124.2	103.5
	0.39	406.2	2369	1495
	0.39	11.23	395.5	277.5
	0.39	0.497	224.2	276
	0.39	199.4	1085	663
	0.39	89.9	1404	789
	0.39	3.56	211.3	204
	0.39	43.01	2171	4182
	0.39	20.09	883.5	492.5
	0.39	234.2	719	1694
	0.39	6.66	634.5	493.5
	0.39	5.41	294.5	306
	0.39	50.1	1058	278.5
	0.39	7.7	385	270
	0.39	3.2	413	392
	0.39	6.03	247.6	252
	0.39	11.01	285	217
	0.39	1.84	186.1	263
	0.39	23.08	701	525.5
	0.39	21.49	1111	867.5
	0.39	112.4	1480	1121
	0.39	121.7	290.5	226.5
	0.39	9.55	532.5	445.5
	0.39	21.74	1702	822
	0.39	9.01	219.2	229.5
	0.39	65.39	245.5	575.5
	0.39	32.99	1795	1229
	0.39	25.88	2027	1489
	0.39	68.07	1744	1305
	0.39	677.4	2012	968
	0.39	28.94	1309	689.5
	0.39	50.46	1633	1504
	0.39	51.3	1358	1207
	0.39	233.3	1542	1182
	0.39	247	944.5	1065
	0.39	135.3	1213	926.5
	0.39	8.48	877	657
	0.39	80.38	1547	1488
	0.39	249.4	2087	1065
	0.39	41.58	1076	528.5
	0.39	271.4	1191	640
	0.39	76	1261	803.5
	0.39	19.64	681	740.5
	0.39	34.71	2873	2149
	0.39	220	6541	850.5
	0.39	33.53	673	370.5
	0.39	4.39	280.5	170
	0.39	73.22	576.5	319
	0.39	228.3	2603	1839
	0.39	200.6	930.5	651.5
	0.39	19.77	639	1152
	0.39	34.17	1833	1261
	0.39	322.8	1137	1011
	0.67	2351	1289	642
	0.39	75.37	1032	924.5
	0.39	261.9	2628	2272
	0.39	274.3	1210	901.5
	0.39	249.3	2638	1837
	0.39	28.31	1781	2067
	0.39	218.4	1423	915
	0.39	256.9	1276	732
	0.39	51	1060	1048
	0.39	31.8	1046	1441
	0.39	46.54	1126	865
	0.39	6.22	559.6	363
	0.39	583.3	1919	795
	0.39	144.9	2180	1771
	0.39	139.9	2037	1523
	0.39	114.7	3278	2123
	0.39	46.01	1025	439
	0.39	248.7	1966	921
	0.39	58.68	1476	963.5
	0.39	59.17	1432	746
	0.39	47.41	897	579.5
	0.39	64.72	1446	1027
	0.39	265.5	3332	1487
	0.39	39.29	463.5	151.1
	0.39	66.86	829.6	706.5
	0.39	119.6	3336	2174
	0.39	108.5	345.5	85.5
	0.39	98.75	1280	1197
	0.39	49.64	335	467.5
	0.39	58.43	1114	645.5
	0.39	13.63	868.5	457
	0.39	250.9	1770	1218
	0.39	231.5	4476	2693
	0.39	30.21	636.5	951.5
	0.39	167	1053	561.5
	0.39	77.37	1961	816.5
	0.39	11.56	751.5	248.4
	0.39	104.4	725	476
	0.39	41.44	1295	927
	0.39	89.56	1318	749
	0.39	65.57	1366	880.5
	0.39	121.1	949.5	936.5
	0.39	92.33	2368	1620
	0.39	52.65	1353	554
	0.39	9.3	293.5	155.2
	0.39	273.9	703.4	230.5
	0.39	121.5	2976	2082
	0.39	41.5	909	583.5
	0.39	82.22	1011	743
	0.39	222.3	285	534
	0.39	42.15	858	550
	0.39	17.76	627.5	371
	0.39	46.73	1126	680
	0.39	184.8	1519	811.5
	0.39	15.63	928	504.5
	0.39	216.4	3080	1952
	0.39	51.49	637.5	539
	0.39	54.74	1188	812.5
	0.39	128.2	1326	637.5
	0.39	53.75	1811	1094
	0.39	27.61	1279	1139
	0.39	156.1	1120	491.5
	0.39	145.4	1178	719.5
	0.39	58.56	1281	822
	0.39	118.8	3222	1977
	0.39	9.6	469.5	223.3
	0.39	13.08	825.5	512.5
	0.39	76.38	877	448
	0.39	39.41	1771	1763
	0.39	26.74	1356	782
	0.39	25.22	742	484.5
	0.39	97.09	312.5	94.17
	0.39	75.55	547.5	189.6
	0.39	49.81	1045	746.5
	0.39	232	3932	2096
	0.39	79.79	809.5	513
	0.39	20.68	1101	673.5
	0.39	35.72	534	736.5
	0.39	32.09	1062	1072
	0.39	2.2	493	495.5
	0.39	3.57	118	305
	0.39	80.95	427.5	348
	0.39	28.64	459	530
	0.39	51.78	654	637.5
	0.39	45.98	926	919
	0.39	10.9	383	372.5
	0.39	3.53	377	389.5
	0.39	34.75	836.5	310.5
	0.39	48.14	562	330.5
	0.39	6.51	140.9	146
	0.39	63.15	1011	714
	0.39	0.39	150.6	201
	0.39	27.79	705	795.5
	0.39	105.5	687	398
	0.39	14.35	917.5	1083
	0.39	4.82	600.5	450.5
	0.39	135	2030	1437
	0.39	134.9	1462	1007
	0.39	19.67	813	1143
	0.39	20.92	866.5	602
	0.39	15.32	648	775.5
	0.39	33.89	193.9	174.5
	0.39	27.91	715.5	619
	0.39	54.51	714.5	593
	0.39	7.97	708	664.5
	0.39	34.31	1048	1366
	0.39	0.947	50.59	46.15
	0.39	1.4	87.4	136.5
	0.39	1.16	136.9	130
	0.39	2.98	108.6	129
	0.39	7.73	695.5	810
	0.39	7.46	523.5	455.5
	0.39	3.68	355.5	687.5
	0.39	21.85	934.5	1199
	0.39	43.19	689.5	349
	0.39	114.9	801	650
	0.39	33.16	652	766.5
	0.39	38.27	431.5	307
	0.39	70.33	890.5	578
	0.39	39.48	441.4	289
	0.39	26.84	882.5	572.5
	0.39	1.76	158.8	139.5
	0.39	2.1	529	416
	0.39	94.52	1316	557.5
	0.39	47.07	1123	1115
	0.39	95.29	821.5	470
	0.39	19.81	1410	671.5
	0.39	0.525	11.12	2.19
	0.39	68.81	1209	831
	0.39	77.77	1617	1748
	0.39	12.38	347	228
	0.39	21.97	372.5	425.5
	0.47	1.62	298	47.4
	0.39	22.48	462.5	320.5
	0.39	63.17	489	315.5
	0.39	37.28	542.5	460.5
	0.39	11.62	535.5	413
	0.39	18.3	1024	1277

## Sheet: Figure 1d -sVNT
C-Pass	0	21	90	180
	6.63575	66.1298	89.5639	46.3864
	4.3086	41.2648	85.6571	53.8723
	6.00337	70.6324	94.9068	69.5042
	3.42327	81.4587	95.5977	91.2147
	0.438449	45.6155	90.4283	55.4477
	1.27319	57.0236	92.6529	74.238
	11.2901	58.7943	87.911	62.4278
	13.7437	63.8027	94.8483	59.6598
	15.0843	78.4992	93.3812	81.9523
	14.629	48.575	88.0554	59.2159
	13.2631	66.4334	95.1703	64.9657
	1.09612	73.3895	93.9661	88.2651
	6.23103	67.0405	93.0734	67.4932
	13.0607	43.3137	92.4188	62.4037
	16.5767	68.6088	88.7019	60.7614
	13.1619	67.6981	90.0257	73.0451
	15.0843	51.4587	91.2878	72.3513
	17.3862	78.8786	95.844	91.5683
	16.2732	91.8803	95.2288	76.7699
	2.48735	76.7542	95.413	90.637
	8.12816	38.1121	85.0385	49.7599
	23.4525	57.1464	94.8185	86.9368
	18.1641	85.9125	95.1838	77.4081
	0.885459	63.0326	94.6523	90.519
	7.8554	69.1405	93.5716	86.5786
	9.17141	68.6725	80.1083	60.2611
	12.437	58.033	92.049	85.4084
	17.3599	90.6904	95.8393	85.2651
	14.9959	60.6683	92.3055	69.4469
	1.47035	67.8352	84.8668	64.2254
	8.36718	77.6619	90.4856	87.2051
	7.14866	63.9192	84.171	61.8871
	-4.14732	25.5901	90.6838	83.8561
	2.50696	69.3621	93.4454	84.9785
	0.588053	81.2331	96.0673	87.4521
	0.619003	49.216	87.9938	66.9718
	3.21882	74.7065	88.1159	69.5033
	0.680904	68.1062	95.3833	87.295
	-2.04271	62.9292	87.5178	62.2107
	-2.01176	33.3959	81.5093	51.3685
	3.37357	81.3316	95.4922	74.1363
	1.76416	85.1931	91.4506	74.6617
	3.59022	83.3691	94.7648	83.1685
	14.4537	55.6062	95.0983	93.6236
	2.59981	65.8262	93.2607	82.2139
	3.15692	45.3493	89.2397	80.2643
	-5.13773	49.7578	84.8789	47.9066
	0.309502	45.6009	80.7922	55.5803
	1.91891	84.5762	86.6346	43.6157
	1.26896	79.8283	95.9313	88.8951
	0.0309502	63.3852	92.619	79.8188
	-0.928505	73.471	95.2341	93.1048
	-1.82606	43.4281	82.8685	58.2393
	-2.78552	81.867	95.2288	82.7499
	-0.897555	68.9646	95.6959	92.7145
	-0.588053	36.9635	85.5916	53.2172
	-0.464253	66.9796	92.3525	78.9247
	-2.13556	83.4227	94.6139	83.5052
	2.41411	86.2929	94.175	73.5154
	1.14516	92.5966	96.0357	90.7415
	-0.619003	86.3197	92.961	63.1365
	0.247601	70.8423	85.7157	75.8792
	-4.48777	60.7564	79.1589	50.2584
	-0.588053	68.8841	92.8755	59.8473
	2.16651	60.5139	85.4944	56.5895
	0.742804	43.8293	85.1482	44.4733
	-2.19746	73.792	95.6968	81.3612
	-0.185701	61.8317	90.282	80.3631
	1.21385	28.3494	88.9699	55.236
	1.84929	26.6923	93.169	66.1585
	7.98371	62.6439	92.3612	88.2782
	15.7556	74.1878	76.2764	62.5
	4.26884	3.77305	28.0828	14.9459
	8.10591	26.6923	61.4687	30.1508
	4.2444	29.5572	89.9162	57.1566
	-6.28921	3.63262	75.6629	37.082
	1.14053	9.50286	49.0784	23.5135
	3.07128	11.3566	75.6925	39.7786
	9.79226	62.4192	68.2701	35.9275
	7.56823	60.6778	85.037	54.2129
	11.6253	27.4225	56.1163	39.9249
	8.35031	5.6549	63.864	23.1039
	-5.75153	22.3668	80.1873	51.3892
	0.285132	17.5077	70.8428	48.2055
	6.10183	20.3726	80.276	75.8358
	11.4786	41.1853	83.3514	60.9636
	10.5988	44.2187	89.3544	74.238
	5.85743	1.75077	55.7381	28.4661
	-0.961303	45.9601	94.1449	95.6446
	3.1446	65.6212	89.4726	61.4222
	7.78819	62.0541	88.8812	70.944
	8.10591	17.4796	61.0289	97.2468
	8.91242	3.99775	0.551996	-0.585687
	8.25255	59.3577	93.0581	72.6332
	-0.154786	65.6212	90.5742	74.6704
	1.92261	52.7853	71.7891	40.7895
	3.16904	34.1354	68.7931	78.3858
	2.33809	1.35755	76.7859	34.724
	6.27291	6.24473	51.2265	32.2449
	5.53971	1.30138	26.1607	15.0442
	8.54582	26.1586	60.5456	74.1255
	7.79817	32.2571	89.1731	27.495
	8.5947	21.7489	84.1737	54.0534
	6.90835	2.95852	10.1688	7.38126
	6.93279	24.7542	73.3149	36.806
	6.41955	27.6753	94.1044	87.9518
	2.56881	25.7479	73.3672	46.3023
	9.3995	71.336	91.9853	85.6686
	4.79566	79.6862	96.7524	95.9685
	-4.08674	68.6032	93.3765	68.8815
	2.71893	21.417	93.2367	80.5902
	12.2519	26.5182	77.7436	62.6211
	1.8432	75.0101	89.423	69.4316
	4.7206	76.4372	94.2702	81.8647
	9.47456	85.0607	96.5438	78.8197
	9.14929	66.751	92.7879	77.9525
	6.19683	9.81781	51.5154	27.377
	4.92077	52.6619	91.9853	71.6963
	5.37114	9.30162	45.4105	22.2301
	7.14762	43.2794	86.8336	56.5308
	7.42285	18.5324	79.3814	45.1925
	4.49541	30.3745	57.9692	24.6634
	5.67139	62.8036	95.4675	88.7786
	-2.84202	38.998	73.5493	31.2324
	-3.22423	8.7247	81.0604	37.6565
	-1.37201	88.2794	87.9234	64.2098
	-0.960408	60.3441	92.3341	82.0931
	-5.66445	10.0304	61.374	29.6716
	-2.04822	63.4413	94.6686	96.3383
	-4.07683	32.8002	83.5519	57.3969
	-4.28263	45.4938	93.7856	85.5185
	-6.48765	20.5382	88.512	61.7298
	-3.98863	47.1947	64.1597	37.3477
	-4.06073	43.7853	82.2573	52.5396
	-8.2113	29.5264	59.5305	26.6241
	2.94673	20.1145	69.7698	47.6336
	5.31848	29.193	72.0181	43.9316
	3.94394	42.1183	74.4734	36.2155
	3.08148	16.4729	71.0398	46.5104
	6.4235	33.3219	78.1201	54.172
	-0.803547	32.4744	90.3804	81.8568
	3.86309	80.5351	93.2411	80.913
	6.39655	65.1856	84.4703	56.9809
	1.51828	34.0303	91.2606	70.5837
	6.96254	28.7245	93.5869	88.5424
	4.67164	17.4334	59.7296	40.3008
	2.80162	46.4166	78.8662	45.7831
	2.54922	66.2134	95.2873	75.6181
	4.24028	41.4014	93.7102	85.8928
	6.18375	47.8084	94.6245	87.0797
	0.328117	90.4975	94.4306	68.7646
	-0.328117	57.7428	93.6548	84.3324
	6.46138	59.1585	92.6822	83.1415
	7.21858	68.2771	94.5569	83.4581
	-1.81726	94.5049	89.9972	71.4297
	-1.79202	76.4598	94.9245	91.0178
	-1.81726	66.5254	94.1264	77.015
	1.59011	24.3881	86.8483	64.9074
	6.6633	56.231	91.992	88.6711
	4.6946	85.3383	96.3807	88.779
	-0.530035	51.7437	91.0801	64.9613
	0.277638	77.2276	93.9014	72.8916
	-2.39778	77.7556	94.6708	82.3053
	0.807673	69.6209	90.1111	74.8828
	7.21858	60.0944	96.0388	92.7711
	6.5371	74.1801	96.0673	83.8428
	6.38566	13.8058	66.9137	36.9898
	0.479556	47.8803	63.9213	22.6938
	3.12973	49.0562	79.3388	34.2103
	-1.06007	77.5396	94.7848	92.2904
	-0.479556	81.163	96.0958	83.7889
	0.353357	46.5845	79.3103	76.9212
	5.30035	64.6057	95.7538	82.4402
	7.44573	75.9815	92.0968	82.0402
	27.9404	96.0878	94.7897	93.7377
	2.14538	65.4093	93.736	79.7968
	2.2211	81.4729	96.4582	96.1717
	0.43993	82.756	88.9648	76.8567
	3.29547	82.2684	96.2826	94.5884
	-2.75156	59.6356	95.1703	94.4703
	0.295953	82.8073	90.2527	64.0803
	4.83123	78.6759	90.5161	75.2816
	9.17453	70.6184	91.4221	77.8102
	-0.360508	52.3367	87.5065	78.2876
	0.696436	40.0186	91.1653	67.3859
	3.25277	17.3194	56.5118	29.4791
	2.5891	75.6422	95.8365	78.5625
	2.19582	78.3968	96.2316	94.2425
	5.68619	80.749	95.3034	81.8691
	-0.090127	63.6982	96.2871	94.9622
	6.76772	43.3967	88.0173	49.0404
	9.15199	75.5448	94.5344	84.0148
	9.59443	47.3292	89.8198	73.8813
	9.39779	61.8302	93.3806	71.2198
	6.69398	37.7437	59.4567	40.1717
	3.79353	66.8933	92.2416	84.8408
	-6.33347	91.2502	96.0142	89.9511
	3.91643	50.5735	77.9706	32.9837
	8.90619	60.97	90.6651	72.4639
	9.66817	71.5632	97.1313	95.1279
	10.0615	55.0713	59.8375	32.7659
	11.315	68.1714	89.3374	78.7313
	9.47153	47.3783	91.0241	54.496
	3.79353	69.2528	85.0497	55.0374
	-5.07989	35.0647	90.7996	62.8915
	2.61368	88.0305	90.8352	75.9332
	10.5531	83.5081	97.0043	95.1722
	11.7821	59.6669	95.3838	78.1648
	13.5027	79.7722	89.3322	62.9157
	9.79107	56.546	95.0749	69.6885
	10.5285	23.4884	88.3691	54.4171
	4.75215	70.6046	92.3064	51.0683
	-0.409668	49.6149	91.2414	86.7819
	4.40803	60.1098	91.7152	80.7033
	10.8726	61.4862	92.368	70.2266
	10.7497	74.0456	91.3748	68.4014
	13.8468	71.6369	93.9595	84.9115
	11.0447	67.1391	93.3232	71.843
	9.84023	49.787	78.0401	33.2511
	3.35109	89.1119	88.6391	41.1422
	0.401475	69.6707	96.2624	88.513
	5.98116	47.3292	86.0951	58.1013
	7.2839	80.7554	88.1338	63.3418
	9.17657	60.0115	84.1349	56.8222
	6.69398	63.01	90.1202	54.5115
	7.0381	22.494	86.2924	56.0488
	-5.329	74.9549	95.6659	85.0161
	-7.44923	88.597	93.5024	76.4716
	-2.96507	28.7497	83.4844	58.2739
	0.129976	73.9923	96.8897	94.8147
	3.80991	61.9736	74.5949	51.9728
	0.0324939	76.6017	91.6909	73.2722
	-11.5435	56.6538	92.5335	74.9434
	-4.79285	60.6436	93.5442	84.1657
	-0.77173	68.2943	94.276	80.0453
	1.49472	83.5481	89.2577	57.0952
	7.12429	73.1362	89.96	66.0233
	13.2656	66.7213	93.3835	73.9977
	14.3379	73.3273	96.942	94.3623
	-10.2762	24.0949	65.0596	47.2996
	-3.52559	14.9085	89.1776	61.7477
	0.885459	71.0615	76.137	39.3409
	2.68887	48.7727	91.2995	91.1464
	4.85784	55.2254	90.4086	62.4408
	12.6076	49.2954	87.2452	49.0368
	20.1868	59.4368	79.8684	34.4702
	-9.91064	59.4861	85.2065	41.1559
	1.08042	52.3931	86.8662	65.2864
	4.1511	72.153	97.1277	91.3549
	9.29326	59.3629	88.2516	59.0713
	8.00162	51.5803	92.5885	66.7055
	17.2624	61.2347	91.0231	69.6704
	1.99333	58.9794	87.8038	67.8076
	7.94829	7.17815	53.2852	50.5195
	4.29525	13.3501	38.6371	30.6804
	0.742285	46.366	73.7607	43.389
	4.17014	46.6086	83.7915	38.3131
	4.49541	44.695	91.1474	78.9393
	9.02419	42.5389	88.2815	77.6637
	0.141785	25.8288	74.7797	51.803
	1.49291	20.0072	81.2122	60.6707
	13.3778	44.5547	85.6277	51.6459
	4.19516	53.643	92.5499	52.6813
	2.56881	18.5248	41.4712	16.5983
	-3.88657	42.7632	67.853	56.1457
	3.29441	2.5	44.2706	26.3479
	9.69975	13.583	71.9039	60.3578
	10.9508	35.8401	81.5275	53.811
	10.2752	39.9696	85.6689	72.182
	7.39783	27.915	82.1829	61.0233
	2.39366	79.4737	96.1863	84.1484
	0.921207	59.4332	90.6148	81.611
	-5.63505	35.3846	80.7826	77.1321
	-5.57624	43.0972	87.3076	62.8641
	-4.28263	14.166	94.3689	77.6877
	-4.57664	5.07743	51.1074	24.0372
	-2.57742	54.8109	87.57	55.1854
	-1.96002	56.0802	94.3741	74.6752
	1.06821	25.4887	86.6876	62.5117
	-4.45904	60.1168	95.5245	91.0731
	-7.19326	0.406194	33.4393	10.6071
	-2.98902	9.92638	47.894	21.8994
	-3.10662	-6.87992	70.6627	40.4914
	3.42023	1.39629	52.489	20.5764
	-0.372403	40.0355	89.9373	80.2032
	1.65621	14.1153	79.8465	55.2563
	4.86084	19.0404	72.6625	57.666
	-2.40102	42.4727	90.4789	85.1163
	-2.01882	19.5735	75.0855	40.9547
	1.45041	71.5336	93.0445	73.8011
	4.91964	52.2226	86.4831	55.0375
	0.744806	60.5574	76.8244	50.3425
	1.15641	71.0207	90.1938	63.7808
	6.66607	38.8613	62.3432	30.8975
	-3.41389	49.7606	88.6501	53.6842
	-1.79678	36.425	61.7161	30.0496
	-0.934328	7.93298	85.5621	57.0045
	-4.4111	45.4522	92.2799	72.9009
	9.36124	57.5825	91.7111	81.1995
	-2.03935	38.0407	80.0903	67.4226
	-1.74288	35.6557	91.1977	77.4836
	5.83056	16.0369	34.8947	6.23671
	1.86866	63.2501	93.6758	81.0526
	2.05732	75.3548	94.7815	90.2999
	3.10844	20.9865	80.1006	50.0122
	3.62052	53.5562	88	36.7103
	1.66251	2.73255	52.8504	33.4817
	4.05175	29.8223	82.9299	52.2024
	6.34265	45.8965	81.0751	46.5323
	4.99506	36.5917	84.4389	60.6364
	4.1326	35.6247	74.5249	46.3215
	-3.29731	24.051	91.3895	88.3231
