# Supplementary material for: Lower vaccine-acquired immunity in the elderly population following two-dose BNT162b2 vaccination is alleviated by a third vaccine dose
Source: Nat Commun. 2022 Aug 8;13:4615. doi: 10.1038/s41467-022-32312-1 (PMC9358634; doi:10.1038/s41467-022-32312-1)
Supplement: Supplementary file 4 — Source Data [file 41467_2022_32312_MOESM4_ESM.zip › Source Figures data/Source data to Figure 2 .xlsx]

## Sheet: Figure 2a left panel - SFB
Days	0		21		90		180
	<60	≥60	<60	≥60	<60	≥60	<60	≥60
	0.064395	0.0715	28.925	2.185	64	53.5275	1.872	5.1125
	1.7	0.025273	56.275	14.525	62.875	56.7	3.915	11.3775
	0.0655	0.07475	31.65	3.44	68.55	52.95	14.2275	10.5325
	0.0805	0.0705	47.75	37.775	52.775	54.175	4.895	12.68
	0.10575	0.1785	33.75	7.5525	50.65	52.65	2.99	12.1525
	0.0865	0.009103	35.8	17.6	54.15	49.925	8.3875	9.9325
	0.04072	0.0345	14.6	19.5	59.2	56.9	14.0525	18.45
	0.4425	0.04525	51.05	7.76	46.625	48.95	2.6725	10.5225
	0.08225	0.345	28.275	8.1725	69.625	59.95	27.15	21.95
	0.435	0.04575	60.125	27.35	45.325	50.725	3.715	16.1225
	0.06725	0.10425	37.95	8.5375	48.425	40.375	7.055	5.9575
	0.1875	0.038303	16.843	17.175	65.125	48.55	25.35	15.8575
	0.0445	0.04325	27.975	39.625	48.15	49	9.615	17.915
	0.041	0.036	60.7	38.65	47.725	43.7	9.2075	12.68
	0.01625	0.0915	52.425	43.8	49.1	36.725	12.0525	5.75
	0.2925	0.08725	31.3	22.025	47.25	53.85	10.7475	22.95
	0.062	0.013918	14.475	8.675	55.475	40.275	19.05	11.105
	0.08125	0.061	14.1	1.3425	55.475	40.4	19.2	12.4725
	0.0435	0.021105	53.2	13.525	51.375	40.775	15.425	13.4275
	0.06425	0.0815	52.625	3.055	53.6	47.275	18.025	20.55
	0.024	0.09525	45.9	33.225	45.075	42.8	9.895	17.175
	0.030398	0.08725	36.375	0.0167	48.475	47.7	13.4425	23.9
	0.69825	0.05525	57.95	3.075	48.725	35.35	14.45	11.6225
	0.023365	0.14675	38.525	14.975	51.625	55.775	18.125	32.275
	0.1175	0.0235	31.875	25.125	45.025	60.575	11.6975	37.575
	0.0285	0.037	33.975	19.175	35.275	62.3	2.3325	40.15
	0.6905	0.025	13.233	0.211	62.3	54.175	29.425	32.05
	0.96	0.0255	55.15	32.1	52.575	31.25	19.95	10.8875
	0.01178	0.09675	35.15	19.975	46.325	25	13.85	4.9375
	0.2125	0.08025	57.275	5.075	58.05	32.675	25.725	13.0325
	0.016425	0.034113	20.325	7.5925	51.775	24.795	19.625	5.855
	0.09775	0.09325	38.9	29.15	34.1	39.15	2.1425	20.3
	0.2225	0.183	56.825	20.525	53.125	37.175	21.525	18.65
	0.0885	0.167	47.85	46.75	54.825	45.6	23.4	27.4
	0.034863	0.049	47.45	20.8	35.375	61.15	4.6275	44.225
	0.315	0.11375	42.35	11.6	35.475	35.6275	4.965	18.7575
	0.0575	0.13525	48.3	16.325	40.3	40.45	10.2775	23.675
	0.0775	0.07825	3.15	2.6275	40.025	20.55	10.725	4.08
	0.11175	0.02775	54.15	29.575	39.625	41.375	10.5475	25.175
	0.10925	0.12175	64.925	17.583	49.7	22.88	20.625	7.1925
	0.2	0.024	36	33.725	43.6	32.2	15.225	16.6775
	0.072	0.048	12.155	45.6	58.125	47.2	29.9	32.7725
	0.0665	0.1085	52.075	24.525	41.45	64.125	13.5	49.775
	0.20925	0.109	9.425	34.975	38.425	36.825	10.5725	22.6
	0.3725	0.01046	54.225	46.75	35.7	25.8	8.06	11.925
	0.11725	0.023075	27.9	0.211	40.925	48.25	13.4775	34.55
	0.14125	0.03075	18.8	16.75	57.625	17.25	30.525	4.21
	0.113	0.02625	11.155	0.0773	51.525	50.6875	24.475	37.7
	0.128	0.07375	31.875	17.4	39.125	51.75	12.1	39.25
	0.2375	0.03475	36.5	29.1	33.7	16.0175	6.695	3.885
	0.13325	0.514	38.65	30.475	37.4	61.45	10.4175	49.775
	0.026125	0.041333	37.225	9.325	43.025	42.175	16.275	30.85
	0.23	0.03875	63.8	45.6	48.9	58.25	22.175	47.025
	0.2375	0.113	31.6	0.257	58.225	46.15	31.6	36.625
	0.104	0.02225	41	46.525	59.775	27.15	33.225	18.1375
	0.037495	0.023325	24.5	27.9	36.075	10.665	9.795	2.5525
	0.1715	0.12325	72.025	1.6575	45.4	29.525	19.125	22.1325
	0.08175	0.0345	53.1	36.8	45.475	24.575	19.25	17.375
	0.08025	0.023075	16.605	43.375	61.1	25.85	34.9	19.175
	0.07125	0.06675	38.875	9.9225	53.15	18.5	26.975	14.88
	0.14	0.046095	54.825	30.5	59.675	5.3225	33.6	2.2825
	0.3775	0.05175	38.75	0.2125	56.85	4.975	30.775	2.1725
	0.9575	0.09875	35.15	44.425	50.4	22.525	24.35	19.8025
	0.05675	0.97	32.45	26.2	34.4	25.75	8.5125	23.7
	0.26	0.16025	44.575	0.0955	54.975	45.45	29.175	44.225
	0.078	0.011448	28.075	20.95	52.375	27.85	26.7	27.35
	0.04275	0.012865	63.975	35.825	54.15	50.225	28.5	50.25
	0.03234	0.0275	18.3	48	32.925	37.8	7.705	37.825
	0.10475	0.016098	58.275	10.648	34.225	36.625	9.0125	36.725
	0.09675	0.0495	29.125	29.55	49.775	42.975	25.25	43.075
	0.10325	0.02575	45.45	12.268	48.725	23.72	24.225	23.8275
	0.05625	0.044123	62.575	2.3275	47.575	47.75	23.075	47.875
	0.0625	0.058	12.725	10.328	30.55	0.176	6.0725	0.34
	0.015	0.02922	19.6	0.5	37.9	36.95	13.475	37.1575
	0.0495	0.032	24.925	8.675	42.5	34.45	18.125	34.6625
	0.06975	0.04	53.275	38.2	36.125	54.325	12.0075	54.55
	0.045628	0.04075	61.75	7.5925	39.45	51.75	15.875	52
	0.017375	0.034113	37.075	21.6	27.525	30.85	4.0125	31.225
	0.062	0.039843	58.85	22.9	52.575	38.8	29.225	39.225
	0.16675	0.2975	49.425	4.495	25.85	37.675	2.5875	38.125
	0.01875	0.042	39.825	22.625	55.725	37.775	32.5	38.3225
	0.059	0.04025	45.825	0.6675	64.625	55.95	41.45	56.525
	0.037	0.13775	52.925	27.45	49.475	59.675	26.525	60.325
	0.0205	0.055	20.825	1.7175	40.65	45.6	17.7	46.25
	0.05	0.01184	56.575	27.725	54.175	43.825	31.4	44.625
	0.01706	0.085	5.0725	20.25	55.075	14.25	32.425	15.06
	0.2725	0.008703	39.3	39.325	31.1	22.62	8.4625	23.5025
	0.02825	0.143	49.775	12.065	46.725	41.175	24.15	42.075
	0.02863	0.09575	56.2	11.753	53.95	25.25	31.4	26.175
	0.03735	0.0285	25.125	15.1	61.625	18.225	39.1	19.1575
	0.06725	0.011673	34.225	20.3	55.175	45.875	32.675	46.85
	0.325	0.05325	50.075	16.75	60.85	34.35	38.475	35.35
	0.0595	0.04325	20.025	4.7125	26.03	50.55	3.7	51.625
	0.08575	0.036	56.525	16.4	64.075	48.8	41.85	49.9
	0.07525	0.235	40.6	5.9175	62.275	32.65	40.25	33.8
	0.07575	0.04475	51.375	25.625	43.9	35.975	21.95	37.15
	0.0855	0.0455	45.725	7.1825	38.625	27.525	16.875	28.825
	0.04125	0.16475	20.925	7.0125	30	48.95	8.715	50.3
	0.04258	0.05175	33.2	0.0995	53.75	40.175	32.575	41.68
	0.29	0.061	41.8	15.1	51.375	2.0575	30.275	3.785
	0.072	0.0715	36.95	0.1318	26.125	34.225	5.0575	36
	0.07175	0.0345	27.975	42.075	50.3	4.71	29.3	6.495
	0.0385	0.1275	35.05	42.675	45.425	28.05	25.1	29.875
	0.0635	0.05275	34.55	29.5	40.175	17.0925	20.175	18.94
	0.12525	0.03	27.475	4.5475	55.825	32.4	36.1	34.325
	0.09525	0.02625	30.95	44.65	47.5	46.475	27.775	48.5
	0.051	0.05825	53.075	6.2175	27.825	36.35	8.24	38.425
	0.03687	0.001948	4.28	6.29	44.1	52.1	24.65	54.2
	0.0455	0.055	51.925	5.0325	34.4	44.525	15	46.725
	0.0665	1.4525	76.5	24.225	47.925	55.05	29.3	57.275
	0.04375	0.014503	28.65	0.5725	39.875	29.425	21.3	31.7
	0.0895	0.1795	28.775	54.65	40.95	36.325	22.525	38.65
	0.033115	0.08325	18.75	0.6	52.1	36.5	33.9	39.2
	0.051695	0.0825	29.625	35.35	48.95	20.6	30.825	23.625
	0.055908	0.38525	4.065	22.175	50.275	21.25	32.2	24.375
	0.041	0.05025	49.675	0.0139	19.8725	27.3	1.8475	30.675
	0.0755	0.024725	53.675	50.425	35.35	48.1	17.35	51.525
	0.014165	0.05175	30.075	24.6	28.1	26.75	10.135	30.2
	0.07525	0.03475	39.55	1.0825	36.15	25.3	18.525	29.6675
	0.0825	0.21125	17.625	21.925	42.325	26.375	24.85	30.8
	0.03475	0.01384	30.625	27.225	58.225	47.2	40.75	51.7
	0.0975	0.073	46.2	24.25	47.775	19.45	30.4	24.75
	0.1185	0.07475	60.075	37.675	63	53.125	45.825	58.775
	0.026613	0.0425	28.325	4.795	30.075	3.4175	13.095	9.2775
	0.083	0.033348	43.35	1.8083	65.825	30.7	48.925	37.05
	0.067	0.04975	38.3	9.65	47.85	36.75	31.05	43.85
	0.0355	0.09625	32.725	22.25	40.1	27.7	23.3	35.375
	0.06375	0.06075	67.2	38.25	50.025	29	33.475	37.15
	0.049	0.1205	23.075	15.625	62.975	8.7975	46.7	17.3
	0.056848	0.02775	60.275	0.94	56.55	14.625	40.3	24.175
	0.06075	0.018645	31.35	20.125	46.35	1.2125	30.325	10.9725
	0.195	0.024563	39.3	3.7	30.925	4.4425	15.05	15.6075
	0.06825	0.02775	25.375	9.5925	51.05	20.3	35.35	54.625
	0.2825	0.0425	21.425	1.34	56.05	5.62	40.45	51.85
	0.060418		59.4		45.875		30.35
	0.03725		32.4		23.75		8.2775
	0.1085		41.925		27.775		12.3275
	0.0115		20.35		33.825		18.675
	0.15275		41.775		52.15		37.1
	0.14025		40.65		46.525		31.625
	0.0985		61.3		55.1		40.425
	0.11625		26.425		18.425		4.795
	0.0555		26.1		28.45		14.825
	0.0625		49.15		33.225		19.7
	0.11475		21.4		39.6		26.35
	0.062		43.15		57.6		44.5
	0.045843		19.725		32.175		19.175
	0.027725		42.375		25.225		12.52
	0.07675		2.18		15.575		2.89325
	0.071893		49.6		30.25		17.5925
	0.0105		21		29.075		16.4875
	0.025683		39.825		20.25		7.7475
	0.02825		11.343		51.35		38.85
	0.495		4.8875		36.975		24.575
	0.05925		54.975		33.125		20.85
	0.04025		21.625		23.8		11.68
	0.069		7.8925		46.475		35.05
	0.05025		12.005		34.25		23.6
	0.02344		5.0975		24.575		14.225
	0.11075		53.7		25.575		15.35
	0.0735		3.57		49.225		39.15
	0.05366		58.575		58.375		48.35
	0.094		52.85		14.7075		5.145
	0.01608		8.555		12.4		3.4125
	0.054		2.415		37.9		29
	0.072953		3.7475		35.6		27.125
	0.047		42.725		30.525		22.275
	0.059		13.328		53.225		45.05
	0.01384		27.225		35.725		27.7
	0.0815		31.75		36.1		28.325
	0.13325		53.325		22.475		15.2
	0.16425		51.875		41.775		35.425
	0.1735		11.755		6.2975		2.985
	0.06975		35.525		28.45		26.85
	0.1625		31.65		16.4		15.225
	0.05825		12.475		6.945		6.5
	0.023833		38.175		20.05		23.95
	0.061953		27.925		46.525		56.7

## Sheet: Figure 2a middle panel - RBD
Days	0		21		90		180
	<60	≥60	<60	≥60	<60	≥60	<60	≥60
	0.39	0.39	83.5	30.44	665.5	891.5	324.5	745.5
	0.39	0.39	114.7	45.98	3277.5	926	2123	919
	0.39	0.39	77.37	34.75	1960.5	836.5	816.5	310.5
	0.39	0.39	30.21	91.79	636.5	1654.5	951.5	1113.5
	0.39	0.39	170.1	20.59	1420.5	402.5	692	213.5
	0.39	0.39	161.7	23.08	2868.5	701	1595.5	525.5
	0.39	0.39	98.75	68.81	1280	1209	1196.5	831
	0.39	0.39	167	62.59	1053	282.5	561.5	1348.5
	0.39	0.453	52.82	9.9	1939	599	1332	486.5
	0.39	0.39	51.49	0.525	637.5	11.12	539	2.19
	0.39	0.39	9.6	14.35	469.5	917.5	223.3	1083
	0.39	0.39	50.46	3.43	1633	213.3	1504	184.5
	0.39	0.39	41.44	34.31	1295	1048	927	1365.5
	0.39	0.39	232	70.33	3932	890.5	2096	578
	0.39	0.39	249.3	48.28	2637.5	590	1836.5	591
	0.39	0.39	119.6	33.67	3335.5	818	2173.5	632
	0.39	0.39	31.26	11.01	1080	285	747.5	217
	0.39	0.39	69.1	2.98	762.5	108.6	534	129
	0.39	0.39	248.8	12.38	2241	347	1492.5	228
	0.39	0.39	180.9	4.82	1248.5	600.5	1787.5	450.5
	0.39	0.39	274.3	406.2	1209.5	2368.5	901.5	1494.5
	0.39	0.39	169	0.497	1708.5	224.2	1253	276
	0.39	0.39	228.3	2.29	2602.5	141.6	1838.5	163
	0.39	0.39	322.8	20.92	1137	866.5	1010.5	602
	0.39	0.39	94.8	6.51	1983.5	140.9	839	146
	0.39	0.39	73.22	51.78	576.5	654	319	637.5
	0.39	0.39	19.64	26.84	681	882.5	740.5	572.5
	0.39	0.39	606.4	21.97	1834	372.5	1217.5	425.5
	0.39	0.39	82.63	5.78	1234.5	289.5	844	316
	0.39	0.39	127.6	19.67	2265.5	813	2048.5	1142.5
	0.39	0.39	82.85	1.76	1238	158.8	814	139.5
	0.39	0.39	89.56	3.53	1317.5	377	749	389.5
	0.39	0.39	583.3	18.42	1918.5	702	795	248
	0.39	0.39	34.71	43.01	2872.5	2170.5	2148.5	4182
	0.39	0.39	76	74.4	1260.5	520.5	803.5	475.5
	0.39	0.39	46.73	25.83	1125.5	261.5	680	313.5
	0.39	0.39	101.3	89.9	1834	1404	1287	789
	0.39	0.39	9.3	3.56	293.5	211.3	155.2	204
	0.39	0.39	143.3	7.97	2172.5	708	938.5	664.5
	0.39	0.39	227.5	7.73	539.5	695.5	679.5	810
	0.39	0.39	52.65	114.9	1352.5	801	554	650
	0.39	0.39	40.78	32.09	1054.5	1061.5	785	1072
	0.39	0.39	75.37	105.5	1032	687	924.5	398
	0.39	0.39	46.01	135	1025	2030	439	1437
	0.39	0.39	58.68	256.9	1475.5	1276	963.5	732
	0.39	0.39	64.72	2.1	1446	529	1027	416
	0.39	0.39	47.29	18.3	934.5	1024	703.5	1276.5
	0.39	0.39	79.79	0.439	809.5	7.72	513	7.14
	0.39	0.39	49.64	60.28	335	1166	467.5	1087.5
	0.39	0.39	65.39	21.85	245.5	934.5	575.5	1199
	0.39	0.39	58.43	43.19	1113.5	689.5	645.5	349
	0.39	0.39	180	6.3	1964.5	160.5	1345.5	182
	0.39	0.39	31.8	2.2	1046	493	1441	495.5
	0.39	0.39	121.5	0.39	2975.5	150.6	2081.5	201
	0.39	0.39	83.95	33.16	283.5	652	417	766.5
	0.39	0.39	51.3	37.28	1357.5	542.5	1207	460.5
	0.39	0.39	156.1	5.9	1119.5	113.5	491.5	69
	0.39	0.39	26.74	330.3	1355.5	4467	782	2818.5
	0.39	0.39	28.94	47.07	1308.5	1123	689.5	1115
	0.39	0.39	92.33	83.69	2367.5	1383	1619.5	528
	0.39	0.39	256	15.72	1187.5	1141.5	742	1400.5
	0.39	0.39	93.34	0.415	275	38.61	328.5	64
	0.39	0.39	250.7	11.23	2535.5	395.5	1724	277.5
	0.39	0.39	11.56	95.29	751.5	821.5	248.4	470
	0.39	0.39	47.41	27.79	897	705	579.5	795.5
	0.39	0.39	34.17	3.57	1832.5	118	1260.5	305
	0.39	0.39	76.38	48.14	877	562	448	330.5
	0.39	0.39	82.22	249.4	1011	2087	743	1065
	0.39	0.39	27.61	11.62	1279	535.5	1138.5	413
	0.39	0.39	117.9	45.29	1254	1235	116.5	674.5
	0.39	0.39	51	7.46	1059.5	523.5	1047.5	455.5
	0.39	0.466	54.74	1.62	1188	298	812.5	47.4
	0.39	0.39	77.46	184.5	1559	616.5	1068	323
	0.39	0.39	104.4	0.954	1779.5	68.62	1159	103.5
	0.39	0.39	51.05	6.03	1098	247.6	1099	252
	0.39	0.39	145.4	54.51	1177.5	714.5	719.5	593
	0.39	0.39	28.43	39.48	933	441.4	479.5	289
	0.39	0.39	35.17	94.52	935.5	1316	820	557.5
	0.39	0.39	233.33	63.17	1541.5	489	1181.5	315.5
	0.39	0.39	248.7	19.42	1965.5	2132.5	921	1665.5
	0.39	0.39	28.31	121.7	1780.5	290.5	2067	226.5
	0.39	0.39	273.9	11.55	703.4	1167.5	230.5	1149
	0.39	0.39	216.4	14.38	3080	924	1952	759.5
	0.39	0.39	222.3	3.2	285	413	534	392
	0.39	0.39	249.9	112.4	1342.5	1479.5	871.5	1120.5
	0.39	0.39	65.07	80.95	502	427.5	372.5	348
	0.39	0.39	93.97	28.64	1791.5	459	1046.5	530
	0.39	0.39	35.72	102.7	760.5	376	420	591
	0.39	0.39	129.3	6.66	855.5	634.5	737.5	493.5
	0.39	0.39	30.81	7.7	1145.5	385	587.5	270
	0.39	0.39	25.88	21.74	2027	1701.5	1489	822
	0.39	0.39	231.5	9.01	4476	219.2	2692.5	229.5
	0.39	0.39	14.13	19.81	820	1409.5	815.5	671.5
	0.39	0.39	247	58.47	944.5	957	1065	819
	0.39	0.39	80.38	1.41	1546.5	124.2	1487.5	103.5
	0.39	0.39	59.17	33.89	1432	193.9	746	174.5
	0.39	0.39	94.84	0.947	1130.5	50.59	865	46.15
	0.39	0.39	32.99	63.15	1794.5	1010.5	1229	714
	0.39	0.39	210.4	18.34	1448.5	4448	671	265.5
	0.39	0.39	13.63	15.34	868.5	534	457	212.5
	0.39	0.39	139.9	13.43	2036.5	330	1523	185
	0.39	0.39	13.08	87.93	825.5	1354	512.5	802.5
	0.39	0.39	98.21	78.1	1240.5	1329.5	963	859.5
	0.39	0.39	39.41	46.12	1770.5	1083	1762.5	770.5
	0.39	0.39	65.57	3.68	1366	355.5	880.5	687.5
	0.39	0.39	97.09	37.19	312.5	1344.5	94.17	615
	0.39	0.39	65.14	12.22	1008	810.5	952.5	1247.5
	0.39	0.39	41.58	38.27	1075.5	431.5	528.5	307
	0.39	0.39	404.1	5.41	2656.5	294.5	1081.5	306
	0.39	0.39	118.8	19.77	3222	639	1976.5	1152
	0.39	0.39	15.63	11.3	928	264.5	504.5	245.5
	0.39	0.39	78.9	402.6	1808	2075	1204	672.5
	0.39	0.39	55.73	12.9	776.5	193	543	117
	0.39	0.39	104.4	234.2	725	719	476	1694
	0.39	0.39	33.53	50.1	673	1058	370.5	278.5
	0.39	0.39	85.49	1.84	1758.5	186.1	1392.5	263
	0.39	0.39	220	10.9	6541	383	850.5	372.5
	0.39	0.39	182.6	170.9	838.5	1161	1189.5	1296.5
	0.39	0.39	62.16	0.872	1071.5	259	632	319
	0.39	0.39	153.4	20.09	457	883.5	615.5	492.5
	0.39	0.39	121.1	77.77	949.5	1616.5	936.5	1748
	0.39	0.39	42.15	33.3	858	541.5	550	444
	0.39	0.39	134.6	208.7	1537.5	898	1003.5	627.5
	0.39	0.39	183.6	1.16	645	136.9	1038	130
	0.39	0.39	250.9	0.39	1769.5	62.38	1217.5	267
	0.39	0.39	20.68	4.39	1100.5	280.5	673.5	170
	0.39	0.39	35.72	199.4	534	1085	736.5	663
	0.39	0.39	135.3	15.32	1213	648	926.5	775.5
	0.39	0.39	58.56	4.78	1281	440.5	822	598
	0.39	0.39	204.4	21.49	746	1110.5	670.5	867.5
	0.39	0.39	130.9	9.55	1500	532.5	1355.5	445.5
	0.39	0.39	46.54	5.94	1126	397	865	3732
	0.39	0.39	66.86	8.43	829.6	301.5	706.5	73
	0.39	0.39	108.5	1.4	345.5	87.4	85.5	136.5
	0.39		571.7		4000		1947
	0.39		271.4		1190.5		640
	0.39		128.2		1325.5		637.5
	0.39		218.4		1423		915
	0.39		200.6		930.5		651.5
	0.39		53.75		1810.5		1094
	0.39		75.55		547.5		189.6
	0.39		49.81		1044.5		746.5
	0.39		213		743.5		425.5
	0.39		184.8		1519		811.5
	0.39		241		391		477
	0.39		25.22		742		484.5
	0.39		37.9		746		750.5
	0.39		261.9		2628		2272
	0.39		17.76		627.5		371
	0.39		219.4		2374.5		2099
	0.39		125.3		1599.5		1242
	0.39		8.78		402.5		437.5
	0.39		15.38		1234		1444
	0.39		6.22		559.6		363
	0.39		677.4		2012		968
	0.39		41.04		882		737.5
	0.39		41.5		909		583.5
	0.39		119.1		1505		1272
	0.39		20.52		811		525.5
	0.39		260.5		2310.5		1561
	0.39		0.649		83.21		134.5
	0.667		2351		1288.5		642
	0.39		206		14888.5		1426
	0.39		22.34		593.5		484.5
	0.39		8.48		877		657
	0.39		16.63		134.6		245
	0.39		161.2		1510.5		1062
	0.39		47.95		558.5		568.5
	0.39		22.48		462.5		320.5
	0.39		39.29		463.5		151.1
	0.39		68.07		1744		1305
	0.39		265.5		3332		1486.5
	0.39		134.9		1461.5		1007
	0.39		27.91		715.5		619
	0.39		93.11		834		656.5
	0.39		8.21		228.6		335
	0.39		17.21		355.5		283
	0.39		144.9		2179.5		1771

## Sheet: Figure 2a right panel - sVNT
Days	0		21		90		180
	<60	≥60	<60	≥60	<60	≥60	<60	≥60
	6.63575	10.5988	66.1298	44.2187	89.5639	89.3544	46.3864	74.238
	-0.090127	9.02419	63.6982	42.5389	96.2871	88.2815	94.9622	77.6637
	9.79107	13.3778	56.546	44.5547	95.0749	85.6277	69.6885	51.6459
	11.7821	12.437	59.6669	58.033	95.3838	92.049	78.1648	85.4084
	9.17141	-2.01176	68.6725	33.3959	80.1083	81.5093	60.2611	51.3685
	1.26896	6.4235	79.8283	33.3219	95.9313	78.1201	88.8951	54.172
	11.315	1.86866	68.1714	63.2501	89.3374	93.6758	78.7313	81.0526
	13.5027	15.7556	79.7722	74.1878	89.3322	76.2764	62.9157	62.5
	13.1619	0.285132	67.6981	17.5077	90.0257	70.8428	73.0451	48.2055
	3.80991	5.83056	61.9736	16.0369	74.5949	34.8947	51.9728	6.23671
	-10.2762	10.2752	24.0949	39.9696	65.0596	85.6689	47.2996	72.182
	6.46138	6.93279	59.1585	24.7542	92.6822	73.3149	83.1415	36.806
	-0.409668	-4.45904	49.6149	60.1168	91.2414	95.5245	86.7819	91.0731
	4.1511	1.15641	72.153	71.0207	97.1277	90.1938	91.3549	63.7808
	3.29547	3.1446	82.2684	65.6212	96.2826	89.4726	94.5884	61.4222
	9.66817	7.14762	71.5632	43.2794	97.1313	86.8336	95.1279	56.5308
	13.0607	3.94394	43.3137	42.1183	92.4188	74.4734	62.4037	36.2155
	3.21882	3.42023	74.7065	1.39629	88.1159	52.489	69.5033	20.5764
	-0.897555	3.10844	68.9646	20.9865	95.6959	80.1006	92.7145	50.0122
	3.42327	7.39783	81.4587	27.915	95.5977	82.1829	91.2147	61.0233
	0.43993	5.67139	82.756	62.8036	88.9648	95.4675	76.8567	88.7786
	-2.13556	-3.22423	83.4227	8.7247	94.6139	81.0604	83.5052	37.6565
	-1.06007	5.85743	77.5396	1.75077	94.7848	55.7381	92.2904	28.4661
	7.44573	-5.57624	75.9815	43.0972	92.0968	87.3076	82.0402	62.8641
	13.7437	2.56881	63.8027	18.5248	94.8483	41.4712	59.6598	16.5983
	3.12973	4.49541	49.0562	44.695	79.3388	91.1474	34.2103	78.9393
	0.807673	-3.41389	69.6209	49.7606	90.1111	88.6501	74.8828	53.6842
	0.0309502	3.62052	63.3852	53.5562	92.619	88	79.8188	36.7103
	7.14866	11.6253	63.9192	27.4225	84.171	56.1163	61.8871	39.9249
	-0.928505	-5.63505	73.471	35.3846	95.2341	80.7826	93.1048	77.1321
	0.619003	-1.79678	49.216	36.425	87.9938	61.7161	66.9718	30.0496
	4.40803	1.49291	60.1098	20.0072	91.7152	81.2122	80.7033	60.6707
	2.5891	8.5947	75.6422	21.7489	95.8365	84.1737	78.5625	54.0534
	7.21858	-2.04822	60.0944	63.4413	96.0388	94.6686	92.7711	96.3383
	-2.39778	12.2519	77.7556	26.5182	94.6708	77.7436	82.3053	62.6211
	-5.329	7.42285	74.9549	18.5324	95.6659	79.3814	85.0161	45.1925
	7.8554	-0.960408	69.1405	60.3441	93.5716	92.3341	86.5786	82.0931
	9.84023	-5.66445	49.787	10.0304	78.0401	61.374	33.2511	29.6716
	6.00337	1.06821	70.6324	25.4887	94.9068	86.6876	69.5042	62.5117
	17.3599	-0.372403	90.6904	40.0355	95.8393	89.9373	85.2651	80.2032
	11.0447	1.45041	67.1391	71.5336	93.3232	93.0445	71.843	73.8011
	15.0843	1.99333	51.4587	58.9794	91.2878	87.8038	72.3513	67.8076
	2.14538	10.9508	65.4093	35.8401	93.736	81.5275	79.7968	53.811
	6.76772	2.39366	43.3967	79.4737	88.0173	96.1863	49.0404	84.1484
	9.59443	4.83123	47.3292	78.6759	89.8198	90.5161	73.8813	75.2816
	3.79353	-0.934328	66.8933	7.93298	92.2416	85.5621	84.8408	57.0045
	11.2901	-3.29731	58.7943	24.051	87.911	91.3895	62.4278	88.3231
	9.29326	8.91242	59.3629	3.99775	88.2516	0.551996	59.0713	-0.585687
	9.47153	9.14929	47.3783	66.751	91.0241	92.7879	54.496	77.9525
	2.80162	-2.40102	46.4166	42.4727	78.8662	90.4789	45.7831	85.1163
	3.79353	-2.01882	69.2528	19.5735	85.0497	75.0855	55.0374	40.9547
	3.59022	1.14053	83.3691	9.50286	94.7648	49.0784	83.1685	23.5135
	-0.360508	7.94829	52.3367	7.17815	87.5065	53.2852	78.2876	50.5195
	0.401475	3.29441	69.6707	2.5	96.2624	44.2706	88.513	26.3479
	4.3086	4.91964	41.2648	52.2226	85.6571	86.4831	53.8723	55.0375
	7.21858	4.99506	68.2771	36.5917	94.5569	84.4389	83.4581	60.6364
	1.49472	8.35031	83.5481	5.6549	89.2577	63.864	57.0952	23.1039
	4.85784	4.79566	55.2254	79.6862	90.4086	96.7524	62.4408	95.9685
	-0.328117	9.36124	57.7428	57.5825	93.6548	91.7111	84.3324	81.1995
	13.8468	11.4786	71.6369	41.1853	93.9595	83.3514	84.9115	60.9636
	16.2732	-0.961303	91.8803	45.9601	95.2288	94.1449	76.7699	95.6446
	16.5767	6.90835	68.6088	2.95852	88.7019	10.1688	60.7614	7.38126
	17.3862	-2.84202	78.8786	38.998	95.844	73.5493	91.5683	31.2324
	10.5285	-2.03935	23.4884	38.0407	88.3691	80.0903	54.4171	67.4226
	6.69398	9.69975	37.7437	13.583	59.4567	71.9039	40.1717	60.3578
	5.30035	4.29525	64.6057	13.3501	95.7538	38.6371	82.4402	30.6804
	0.885459	4.19516	71.0615	53.643	76.137	92.5499	39.3409	52.6813
	7.2839	4.6946	80.7554	85.3383	88.1338	96.3807	63.3418	88.779
	-0.77173	4.1326	68.2943	35.6247	94.276	74.5249	80.0453	46.3215
	15.0843	7.98371	78.4992	62.6439	93.3812	92.3612	81.9523	88.2782
	9.17453	1.65621	70.6184	14.1153	91.4221	79.8465	77.8102	55.2563
	0.0324939	1.66251	76.6017	2.73255	91.6909	52.8504	73.2722	33.4817
	2.59981	9.79226	65.8262	62.4192	93.2607	68.2701	82.2139	35.9275
	-2.19746	5.53971	73.792	1.30138	95.6968	26.1607	81.3612	15.0442
	14.9959	5.31848	60.6683	29.193	92.3055	72.0181	69.4469	43.9316
	7.12429	-1.96002	73.1362	56.0802	89.96	94.3741	66.0233	74.6752
	-0.588053	6.66607	36.9635	38.8613	85.5916	62.3432	53.2172	30.8975
	-0.464253	-4.4111	66.9796	45.4522	92.3525	92.2799	78.9247	72.9009
	-1.81726	6.34265	94.5049	45.8965	89.9972	81.0751	71.4297	46.5323
	9.15199	-4.14732	75.5448	25.5901	94.5344	90.6838	84.0148	83.8561
	-2.75156	6.39655	59.6356	65.1856	95.1703	84.4703	94.4703	56.9809
	3.35109	6.41955	89.1119	27.6753	88.6391	94.1044	41.1422	87.9518
	0.129976	2.71893	73.9923	21.417	96.8897	93.2367	94.8147	80.5902
	9.17657	2.94673	60.0115	20.1145	84.1349	69.7698	56.8222	47.6336
	2.41411	3.86309	86.2929	80.5351	94.175	93.2411	73.5154	80.913
	0.742804	0.742285	43.8293	46.366	85.1482	73.7607	44.4733	43.389
	1.76416	4.17014	85.1931	46.6086	91.4506	83.7915	74.6617	38.3131
	1.47035	7.78819	67.8352	62.0541	84.8668	88.8812	64.2254	70.944
	3.37357	-6.48765	81.3316	20.5382	95.4922	88.512	74.1363	61.7298
	-4.48777	-8.2113	60.7564	29.5264	79.1589	59.5305	50.2584	26.6241
	4.24028	6.96254	41.4014	28.7245	93.7102	93.5869	85.8928	88.5424
	10.5531	4.67164	83.5081	17.4334	97.0043	59.7296	95.1722	40.3008
	0.438449	-1.74288	45.6155	35.6557	90.4283	91.1977	55.4477	77.4836
	-1.79202	8.25255	76.4598	59.3577	94.9245	93.0581	91.0178	72.6332
	6.6633	4.49541	56.231	30.3745	91.992	57.9692	88.6711	24.6634
	9.39779	-4.57664	61.8302	5.07743	93.3806	51.1074	71.2198	24.0372
	1.27319	-7.19326	57.0236	0.406194	92.6529	33.4393	74.238	10.6071
	2.54922	-3.88657	66.2134	42.7632	95.2873	67.853	75.6181	56.1457
	-0.588053	-6.28921	68.8841	3.63262	92.8755	75.6629	59.8473	37.082
	-5.07989	4.2444	35.0647	29.5572	90.7996	89.9162	62.8915	57.1566
	5.68619	2.33809	80.749	1.35755	95.3034	76.7859	81.8691	34.724
	-3.52559	-4.08674	14.9085	68.6032	89.1776	93.3765	61.7477	68.8815
	14.4537	4.7206	55.6062	76.4372	95.0983	94.2702	93.6236	81.8647
	2.68887	4.92077	48.7727	52.6619	91.2995	91.9853	91.1464	71.6963
	10.8726	4.86084	61.4862	19.0404	92.368	72.6625	70.2266	57.666
	20.1868	1.84929	59.4368	26.6923	79.8684	93.169	34.4702	66.1585
	0.247601	3.16904	70.8423	34.1354	85.7157	68.7931	75.8792	78.3858
	-0.530035	0.744806	51.7437	60.5574	91.0801	76.8244	64.9613	50.3425
	18.1641	-3.98863	85.9125	47.1947	95.1838	64.1597	77.4081	37.3477
	14.3379	0.353357	73.3273	46.5845	96.942	79.3103	94.3623	76.9212
	-2.96507	2.56881	28.7497	25.7479	83.4844	73.3672	58.2739	46.3023
	3.15692	9.47456	45.3493	85.0607	89.2397	96.5438	80.2643	78.8197
	-1.82606	5.37114	43.4281	9.30162	82.8685	45.4105	58.2393	22.2301
	4.75215	-4.28263	70.6046	45.4938	92.3064	93.7856	51.0683	85.5185
	6.38566	-4.06073	13.8058	43.7853	66.9137	82.2573	36.9898	52.5396
	0.885459	3.08148	63.0326	16.4729	94.6523	71.0398	90.519	46.5104
	6.5371	0.141785	74.1801	25.8288	96.0673	74.7797	83.8428	51.803
	2.50696	9.3995	69.3621	71.336	93.4454	91.9853	84.9785	85.6686
	14.629	3.07128	48.575	11.3566	88.0554	75.6925	59.2159	39.7786
	13.2631	-4.07683	66.4334	32.8002	95.1703	83.5519	64.9657	57.3969
	10.7497	2.05732	74.0456	75.3548	91.3748	94.7815	68.4014	90.2999
	6.69398	1.21385	63.01	28.3494	90.1202	88.9699	54.5115	55.236
	0.588053	1.8432	81.2331	75.0101	96.0673	89.423	87.4521	69.4316
	-2.78552	-3.10662	81.867	-6.87992	95.2288	70.6627	82.7499	40.4914
	2.61368	4.26884	88.0305	3.77305	90.8352	28.0828	75.9332	14.9459
	8.00162	0.479556	51.5803	47.8803	92.5885	63.9213	66.7055	22.6938
	17.2624	-1.37201	61.2347	88.2794	91.0231	87.9234	69.6704	64.2098
	-1.81726	-4.28263	66.5254	14.166	94.1264	94.3689	77.015	77.6877
	13.2656	6.10183	66.7213	20.3726	93.3835	80.276	73.9977	75.8358
	-0.619003	-0.803547	86.3197	32.4744	92.961	90.3804	63.1365	81.8568
	8.36718	1.51828	77.6619	34.0303	90.4856	91.2606	87.2051	70.5837
	0.696436	8.10591	40.0186	17.4796	91.1653	61.0289	67.3859	97.2468
	8.90619	8.10591	60.97	26.6923	90.6651	61.4687	72.4639	30.1508
	10.0615	-2.98902	55.0713	9.92638	59.8375	47.894	32.7659	21.8994
	1.14516		92.5966		96.0357		90.7415
	0.277638		77.2276		93.9014		72.8916
	-11.5435		56.6538		92.5335		74.9434
	0.295953		82.8073		90.2527		64.0803
	-0.479556		81.163		96.0958		83.7889
	-4.79285		60.6436		93.5442		84.1657
	-9.91064		59.4861		85.2065		41.1559
	1.08042		52.3931		86.8662		65.2864
	1.91891		84.5762		86.6346		43.6157
	-7.44923		88.597		93.5024		76.4716
	8.12816		38.1121		85.0385		49.7599
	12.6076		49.2954		87.2452		49.0368
	2.16651		60.5139		85.4944		56.5895
	2.2211		81.4729		96.4582		96.1717
	7.0381		22.494		86.2924		56.0488
	2.48735		76.7542		95.413		90.637
	-0.185701		61.8317		90.282		80.3631
	-5.75153		22.3668		80.1873		51.3892
	7.79817		32.2571		89.1731		27.495
	3.25277		17.3194		56.5118		29.4791
	0.328117		90.4975		94.4306		68.7646
	-2.04271		62.9292		87.5178		62.2107
	5.98116		47.3292		86.0951		58.1013
	23.4525		57.1464		94.8185		86.9368
	-5.13773		49.7578		84.8789		47.9066
	6.23103		67.0405		93.0734		67.4932
	6.19683		9.81781		51.5154		27.377
	27.9404		96.0878		94.7897		93.7377
	1.09612		73.3895		93.9661		88.2651
	0.309502		45.6009		80.7922		55.5803
	1.59011		24.3881		86.8483		64.9074
	6.27291		6.24473		51.2265		32.2449
	0.680904		68.1062		95.3833		87.295
	7.56823		60.6778		85.037		54.2129
	4.05175		29.8223		82.9299		52.2024
	3.91643		50.5735		77.9706		32.9837
	6.18375		47.8084		94.6245		87.0797
	-6.33347		91.2502		96.0142		89.9511
	0.1735		11.755		6.2975		2.985
	0.06975		35.525		28.45		26.85
	0.1625		31.65		16.4		15.225
	0.05825		12.475		6.945		6.5
	0.023833		38.175		20.05		23.95
	0.061953		27.925		46.525		56.7

## Sheet: Figure 2b - differences
	SFB			RBD			sVNT
	<60	≥60		<60	≥60		<60	≥60
	-62.128	-48.415		-1.01873	0.973151		-62.128	-19.6425
	-58.96	-45.3225		-0.88597	0.284824		-58.96	-40.4975
	-54.3225	-42.4175		-0.31269	0.678832		-54.3225	-38.45
	-47.88	-41.495		-0.35054	0.372185		-48.415	-33.3275
	-47.66	-40.4975		-0.27322	0.255952		-47.88	-32.9425
	-45.7625	-39.9925		-0.22073	0.187288		-47.66	-32.875
	-45.1475	-38.45		-0.39028	0.033966		-45.7625	-32.6925
	-43.9525	-38.4275		-0.25476	0.11493		-45.3225	-32.625
	-42.475	-38		-0.21223	-0.2		-45.1475	-32.475
	-41.61	-34.6025		-0.36453	0.088807		-43.9525	-32.325
	-41.37	-34.4175		-0.186	0.147766		-42.475	-32.15
	-39.775	-32.6925		-0.18859	0.095721		-42.4175	-31.9575
	-38.535	-31.085		-0.37367	0.10824		-41.61	-31.6
	-38.5175	-31.02		-0.38041	0.04794		-41.495	-31.425
	-37.0475	-30.975		-1.03197	0.286433		-41.37	-31.085
	-36.5025	-30.9		-0.19807	-0.10734		-39.9925	-31.02
	-36.425	-29.17		-0.38259	0.072022		-39.775	-30.975
	-36.275	-27.9275		-0.32921	0.631466		-38.535	-30.9
	-35.95	-27.3475		-0.31775	-0.00694		-38.5175	-30.7475
	-35.575	-26.725		-0.15518	-0.0031		-38.4275	-30.51
	-35.18	-25.625		-0.16753	0.004275		-38	-30.0225
	-35.0325	-23.8		-0.1572	-0.15004		-37.0475	-29.3
	-34.275	-23.7275		-0.38763	-0.03027		-36.5025	-29.17
	-33.5	-23.5		-0.3342	0.066188		-36.425	-29.0775
	-33.3275	-23		-0.15093	-0.19998		-36.275	-27.3475
	-32.9425	-22.15		-0.1703	0.1964		-35.95	-27.025
	-32.875	-22.125		-0.17653	0.078007		-35.575	-24.4775
	-32.625	-20.3625		-0.16491	-0.0033		-35.18	-24.375
	-32.475	-20.0625		-0.23348	0.070265		-35.0325	-24.1175
	-32.325	-19.6425		-0.31234	0.052451		-34.6025	-23.8
	-32.15	-18.94		-0.12612	-0.1207		-34.4175	-23.7275
	-31.9575	-18.85		-0.21878	0.132755		-34.275	-23.575
	-31.6	-18.525		-0.27227	0.412418		-33.5	-23.5125
	-31.425	-18.2		-0.3179	-0.17198		-29.075	-23.5
	-30.7475	-16.925		-0.2832	-0.06763		-28.375	-23.35
	-30.51	-16.87		-0.30255	-0.10725		-28.225	-23.2625
	-30.0225	-16.775		-0.3575	-0.08514		-27.95	-23.225
	-29.3	-16.47		-0.18621	-0.02754		-27.9275	-23.175
	-29.0775	-16.2		-0.16437	-0.07767		-27.8525	-23
	-29.075	-15.6875		-0.27824	-0.0111		-27.64	-22.95
	-28.375	-15.5225		-0.17793	0.062463		-27.4475	-22.95
	-28.225	-14.4275		-0.16307	0.000735		-27.1	-22.775
	-27.95	-14.35		-0.17657	-0.16283		-27.05	-22.65
	-27.8525	-14.225		-0.36826	-0.18944		-27.005	-21.75
	-27.64	-13.875		-0.23889	-0.14786		-26.9825	-21.285
	-27.4475	-13.7		-0.1625	-0.29217		-26.75	-21.175
	-27.1	-13.04		-0.24527	-0.09072		-26.725	-21.1
	-27.05	-12.9875		-0.16439	-0.15084		-26.725	-21.0675
	-27.025	-12.5		-0.28999	0.002197		-26.625	-21
	-27.005	-12.1325		-0.16238	-0.08095		-26.55	-20.325
	-26.9825	-11.675		-0.26955	-0.11204		-26.28	-20.0625
	-26.75	-11.325		-0.15382	0.057773		-26.275	-19.725
	-26.725	-11.225		-0.30857	-0.22717		-26.225	-19.725
	-26.625	-9.525		-0.13396	-0.25029		-26.2	-19.585
	-26.55	-9.0125		-0.1853	-0.15566		-26.175	-19.45
	-26.28	-8.1125		-0.12618	-0.03927		-26.075	-19.4
	-26.275	-7.3925		-0.18509	-0.24134		-26.075	-18.94
	-26.225	-7.2		-0.19178	-0.15817		-26.05	-18.575
	-26.2	-6.675		-0.48078	-0.21392		-25.8875	-18.425
	-26.175	-3.62		-0.27308	0.014166		-25.8	-18.125
	-26.075	-3.04		-0.16427	-0.31596		-25.675	-18.075
	-26.075	-2.8025		-0.19072	-0.06043		-25.65	-18.025
	-26.05	-2.7225		-0.48453	-0.09034		-25.625	-18
	-25.8875	-2.05		-0.18765	-0.12515		-25.22	-17.965
	-25.8	-1.225		-0.23679	0.090491		-25.2125	-17.625
	-25.675	-0.5		-0.19268	-0.07117		-24.525	-17.475
	-25.65	0.025		-0.21393	-0.10914		-24.5	-17.375
	-25.22	0.025		-0.19556	0.078766		-24.5	-17.175
	-25.2125	0.1		-0.13466	-0.18771		-24.425	-16.98
	-24.525	0.1		-0.16177	-0.07747		-22.6375	-16.925
	-24.5	0.1075		-0.28909	-0.02266		-22.575	-16.9
	-24.5	0.125		-0.153	0.150209		-22.55	-16.87
	-24.4775	0.164		-0.21884	-0.18794		-22.525	-16.8
	-24.425	0.2075		-0.20423	-0.26269		-22.5	-16.8
	-24.375	0.2125		-0.22928	-0.08622		-22.375	-16.775
	-24.1175	0.225		-0.12594	-0.01207		-22.33	-16.55
	-23.575	0.25		-0.29172	0.038039		-22.225	-16.47
	-23.5125	0.375		-0.21325	0.090273		-22.15	-16.275
	-23.35	0.425		-0.1821	-0.12482		-22.125	-16.25
	-23.2625	0.45		-0.26469	-0.10436		-22.025	-16.2
	-23.225	0.5475		-0.1486	-0.32202		-21.95	-15.525
	-23.175	0.575		-0.27885	-0.11281		-20.3625	-14.4275
	-22.95	0.65		-0.09014	0.016636		-20	-14.35
	-22.95	0.65		-0.16515	-0.08936		-18.85	-14.225
	-22.775	0.8		-0.16499	-0.33969		-18.625	-13.875
	-22.65	0.81		-0.14519	-0.2538		-18.525	-13.7
	-22.6375	0.8825		-0.10135	-0.24251		-18.2	-13.63
	-22.575	0.9		-0.11551	0.125371		-18.2	-13.625
	-22.55	0.925		-0.46055	0.00765		-17.475	-13.525
	-22.525	0.9325		-0.10986	0.019942		-16.025	-13.25
	-22.5	0.975		-0.06322	-0.37301		-15.875	-13.1
	-22.375	1		-0.31193	-0.23707		-15.7	-13.04
	-22.33	1.075		-0.25785	-0.03237		-15.6875	-13
	-22.225	1.1		-0.15981	-0.14784		-15.6	-12.9875
	-22.025	1.15		-0.19252	-0.48933		-15.5225	-12.705
	-21.95	1.175		-0.24238	0.193621		-15.4725	-12.6817
	-21.75	1.3		-0.18974	0.054596		-15.4475	-12.6575
	-21.285	1.35		-0.20702	-0.19031		-15.15	-12.5875
	-21.175	1.505		-0.48679	-0.41819		-15.05	-12.5025
	-21.1	1.7275		-0.12764	-0.01527		-14.9	-12.5
	-21.0675	1.775		-0.19312	-0.15388		-14.675	-12.4
	-21	1.785		-0.25923	-0.23056		-12.5	-12.275
	-20.325	1.825		-0.14588	-0.1541		-12.1325	-11.325
	-20	1.8475		-0.1981	-0.18393		-12.12	-11.225
	-19.725	1.925		-0.11702	0.061124		-11.675	-10.65
	-19.725	2.025		-0.18845	-0.29571		-11.425	-10.35
	-19.585	2.075		-0.1548	-0.10808		-8.9875	-10.225
	-19.45	2.1		-0.10997	-0.28073		-7.275	-10.075
	-19.4	2.2		-0.05356	-0.11839		-6.675	-10.025
	-18.625	2.225		-0.12818	-0.06299		-6.35	-9.5625
	-18.575	2.275		-0.13376	-0.04578		-3.62	-9.525
	-18.425	2.325		-0.11625	0.17849		-3.3125	-9.0125
	-18.2	2.7		-0.11452	0.07476		-3.04	-8.9
	-18.125	3.025		-0.60648	0.015442		-2.8025	-8.475
	-18.075	3.125		-0.25701	-0.18239		-2.7225	-8.25
	-18.025	3.375		-0.18511	-0.02246		-2.05	-8.175
	-18	3.425		-0.22824	-0.05628		-1.6	-8.1125
	-17.965	3.45		-0.18273	-0.4304		-1.225	-8.025
	-17.625	4.3675		-0.32275	-0.27537		-1.175	-7.775
	-17.475	4.425		-0.15534	0.21948		0.164	-7.3925
	-17.475	4.5		-0.07305	-0.25134		0.2075	-7.2
	-17.375	5.3		-0.12332	-0.21748		0.2125	-0.5
	-17.175	5.65		-0.1547	-0.45189		0.225	-0.445
	-16.98	5.86		-0.12543	-0.07918		0.25	0.025
	-16.9	6.35		-0.52094	-0.40018		0.375	0.025
	-16.8	7.1		-0.04373	-0.57966		0.425	0.1
	-16.8	7.675		-0.18797	-0.21737		0.45	0.1
	-16.55	8.15		-0.10393	-0.03989		0.5475	0.1075
	-16.275	8.5025		-0.05103	-0.21615		0.575	0.125
	-16.25	9.55		-0.04399	-0.61596		0.65	0.65
	-16.025	9.76		-0.07771	-1.2241		0.8	1.175
	-15.875	11.165		-0.15928	-0.79844		0.81	1.825
	-15.7	34.325		-0.05054	-0.03392		0.8825	2.225
	-15.6	46.23		-0.27672	-0.70566		0.9	46.23
	-15.525			-0.12958			0.925
	-15.4725			-0.03574			0.9325
	-15.4475			-0.05122			0.975
	-15.15			-0.06976			1
	-15.05			-0.06446			1.075
	-14.9			-0.05723			1.1
	-14.675			-0.08813			1.15
	-13.63			-0.04777			1.3
	-13.625			-0.07289			1.35
	-13.525			-0.06292			1.505
	-13.25			-0.0293			1.7275
	-13.1			-0.04634			1.775
	-13			-0.09905			1.785
	-12.705			-0.01689			1.8475
	-12.6818			-0.0246			1.925
	-12.6575			-0.00599			2.025
	-12.5875			-0.00495			2.075
	-12.5025			-0.00197			2.1
	-12.5			-0.00239			2.2
	-12.4			0.000395			2.275
	-12.275			0.002612			2.325
	-12.12			0.007707			2.7
	-11.425			0.036212			3.025
	-10.65			0.208547			3.125
	-10.35			0.077203			3.375
	-10.225			0.036378			3.425
	-10.075			0.086342			3.45
	-10.025			0.165969			3.9
	-9.5625			0.260121			4.3675
	-8.9875			0.052148			4.425
	-8.9			0.144737			4.5
	-8.475			0.167583			5.3
	-8.25			0.100198			5.65
	-8.175			0.129312			5.86
	-8.025			0.139631			6.35
	-7.775			0.068252			7.1
	-7.275			0.272696			7.675
	-6.35			0.064798			8.15
	-3.3125			0.17461			8.5025
	-1.6			0.369994			9.55
	-1.175			0.151861			9.76
	-0.445			0.206638			10.175
	3.9			0.139132			11.165
	10.175			0.155858			34.325
