# Supplementary material for: Lower vaccine-acquired immunity in the elderly population following two-dose BNT162b2 vaccination is alleviated by a third vaccine dose
Source: Nat Commun. 2022 Aug 8;13:4615. doi: 10.1038/s41467-022-32312-1 (PMC9358634; doi:10.1038/s41467-022-32312-1)
Supplement: Supplementary file 4 — Source Data [file 41467_2022_32312_MOESM4_ESM.zip › Source Figures data/Source data to Figure 3.xlsx]

## Sheet: Figure 3a
Days	21			90			180
	Wuhan	Delta	Omicron	Wuhan	Delta	Omicron	Wuhan	Delta	Omicron
	60.7	37.575	3.8925	59.675	35.65	17.125	33.6	20.75	5.145
	56.825	43.65	1.8125	55.475	45.45	5	19.05	8.7275	2.555
	48.3	31.05	3.91	45.475	20.125	5.6625	13.4425	5.67	3.99
	3.15	2.325	0.02575	15.575	4.59	0.2375	2.89325	0.367	0.04875
	54.225	38.175	3.11	57.625	40.65	13.58	30.525	20.35	4.22
	38.65	30.075	1.465	49.775	33.5	4.185	25.25	10.325	1.7475
	44.575	22.925	1.095	46.475	19.8	5.3225	35.05	15	1.1775
	49.425	34.525	0.7725	56.85	39.45	5.12	30.775	18.675	3.8725
	41.8	22.625	0.4075	51.775	22.25	3.93	19.625	5.7225	0.9875
	36.95	30.2	0.445	40.175	33.9	5	20.175	10.4925	3.005
	28.775	15.075	0.955	36.15	12.375	4.51	18.525	5.65	4.305
	18.75	9.075	0.6575	28.45	13.4	5.14	14.825	3.505	1.3475
	43.35	26.025	0.36	43.025	26.2	2.9	16.275	6.97	0.72
	23.075	8.075	0.073	45.4	11.15	4.8275	19.125	5.1075	0.34
	39.825	25.425	1.4775	37.9	23.825	5.255	29	12.375	3.2275
	7.8925	2.67	0.0195	33.7	18.725	1.625	6.695	3.085	0.14475
	5.0975	3.51	0.05675	6.945	1.905	0.6025	6.5	0.8365	0.0865
	2.185	1.655	0.0255	20.6	8.925	3.405	23.625	10.2275	0.275
	8.1725	5.135	0.0115	14.625	6.85	0.865	24.175	8.785	0.135
	22.025	8.45	0.0775	35.35	12.55	5.175	20.55	8.19	0.4475
	3.075	2.9875	0.01975	4.4425	2.385	0.4875	15.6075	2.67	0.1875
	19.975	8.5325	0.0275	25.25	17.575	3.7	26.175	13.585	0.8475
	34.975	20.8	0.155	40.175	23.95	5.1425	41.68	18.25	0.2575
	1.6575	2.4625	0.0875	22.88	6.575	0.97	7.1925	2.495	0.1525
	9.9225	3.005	0.0675	28.05	17.25	4.8	29.875	16.14	0.26
	30.5	13.725	0.05275	50.55	37.75	15.325	51.625	35.925	4.575
	4.495	3.395	0.1825	36.75	23.125	5.6725	43.85	25.475	4.9325
	0.5	1.145	0.029	8.7975	5.475	0.2475	17.3	5.6225	0.182
	0.6675	0.855	0.0085	45.875	27.25	4.46	46.85	21.52	2.6925
	21.6	5.1125	0.057	49	27.025	5.375	17.915	5.865	0.38
	0.0995	0.445	0.0225	4.71	3.955	0.3975	6.495	0.51075	0.0405
	20.3	8.21	0.135	53.675	35.15	10.2	54.625	32.75	3.175
	42.075	16.575	1.9725	56.9	20.025	2.1	18.45	3.6975	1.34
	6.435	4.8175	0.09	16.85	5.15	3.7925	18.95	4.5	0.605
	15.625	6.995	0.145	29.425	20.3	3.8	31.7	20.4025	4.7875

## Sheet: Figure 3b 
Days	21						90						180
Age	<60			≥60			<60			≥60			<60			≥60
	Wuhan	Delta	Omicron	Wuhan	Delta	Omicron	Wuhan	Delta	Omicron	Wuhan	Delta	Omicron	Wuhan	Delta	Omicron	Wuhan	Delta	Omicron
	60.7	37.575	3.8925	0.0715	0.275	0.0365	59.675	35.65	17.125	20.6	8.925	3.405	33.6	20.75	5.145	23.625	10.2275	0.275
	56.825	43.65	1.8125	0.345	0.1035	0.02375	55.475	45.45	5	14.625	6.85	0.865	19.05	8.7275	2.555	24.175	8.785	0.135
	48.3	31.05	3.91	0.11375	0.0425	0.079	45.475	20.125	5.6625	35.35	12.55	5.175	13.4425	5.67	3.99	20.55	8.19	0.4475
	3.15	2.325	0.02575	0.05525	0.08962	0.08775	15.575	4.59	0.2375	4.4425	2.385	0.4875	2.89325	0.367	0.04875	15.6075	2.67	0.1875
	54.225	38.175	3.11	0.09675	0.2025	0.075	57.625	40.65	13.58	25.25	17.575	3.7	30.525	20.35	4.22	26.175	13.585	0.8475
	38.65	30.075	1.465	0.109	0.18775	0.15475	49.775	33.5	4.185	40.175	23.95	5.1425	25.25	10.325	1.7475	41.68	18.25	0.2575
	44.575	22.925	1.095	0.12325	0.108	0.08225	46.475	19.8	5.3225	22.88	6.575	0.97	35.05	15	1.1775	7.1925	2.495	0.1525
	49.425	34.525	0.7725	0.06675	0.076	0.071	56.85	39.45	5.12	28.05	17.25	4.8	30.775	18.675	3.8725	29.875	16.14	0.26
	41.8	22.625	0.4075	0.046095	0.112	0.02875	51.775	22.25	3.93	50.55	37.75	15.325	19.625	5.7225	0.9875	51.625	35.925	4.575
	36.95	30.2	0.445	0.2975	0.11375	0.2325	40.175	33.9	5	36.75	23.125	5.6725	20.175	10.4925	3.005	43.85	25.475	4.9325
	28.775	15.075	0.955	0.02922	0.3025	0.1055	36.15	12.375	4.51	8.7975	5.475	0.2475	18.525	5.65	4.305	17.3	5.6225	0.182
	18.75	9.075	0.6575	0.04025	0.5325	0.02925	28.45	13.4	5.14	45.875	27.25	4.46	14.825	3.505	1.3475	46.85	21.52	2.6925
	43.35	26.025	0.36	0.0341125	0.3375	0.1205	43.025	26.2	2.9	49	27.025	5.375	16.275	6.97	0.72	17.915	5.865	0.38
	23.075	8.075	0.073	0.05175	0.3565	0.06825	45.4	11.15	4.8275	4.71	3.955	0.3975	19.125	5.1075	0.34	6.495	0.51075	0.0405
	39.825	25.425	1.4775	0.0116725	0.425	0.155	37.9	23.825	5.255	53.675	35.15	10.2	29	12.375	3.2275	54.625	32.75	3.175
	7.8925	2.67	0.0195	0.0345	0.0475	0.05875	33.7	18.725	1.625	56.9	20.025	2.1	6.695	3.085	0.14475	18.45	3.6975	1.34
	5.0975	3.51	0.05675	0.105	0.049	0.049	6.945	1.905	0.6025	16.85	5.15	3.7925	6.5	0.8365	0.0865	18.95	4.5	0.605
				0.1205	0.0805	0.02875				29.425	20.3	3.8				31.7	20.4025	4.7875
