# Supplementary material for: Lower vaccine-acquired immunity in the elderly population following two-dose BNT162b2 vaccination is alleviated by a third vaccine dose
Source: Nat Commun. 2022 Aug 8;13:4615. doi: 10.1038/s41467-022-32312-1 (PMC9358634; doi:10.1038/s41467-022-32312-1)
Supplement: Supplementary file 4 — Source Data [file 41467_2022_32312_MOESM4_ESM.zip › Source Figures data/Source data to Figure 4.xlsx]

## Sheet: Figure 4a 
Days	0	21	90	180
	0.0186833	0.185277	0.0336938	0.135207
	0.0211794	0.001	0.105634	0.520163
	0.155303	0.153768	0.423649	1.15602
	0.0134762	0.00615369	0.0952012	0.333667
	0.0157895	0.001	0.00507901	0.18804
	0.001	0.0563584	0.0248619	0.6975
	0.00769889	0.206204	0.0402174	0.001
	0.0392599	0.001	0.347181	0.0787908
	0.00198413	0.0219512	0.00030024	0.690691
	0.0214286	0.0441177	0.018559	0.246009
	0.0855489	0.693333	0.151828	0.103676
	0.0653771	0.001	0.0529642	0.11802
	0.0549645	0.190524	0.101488	0.034202
	0.051444	0.080168	0.0400124	0.00439036
	0.0600471	0.0539384	0.0103211	0.360153
	0.0400254	0.001	0.0208748	0.401471
	0.00210526	0.0348837	0.00146056	0.186856
	0.0170455	0.00323276	0.320762	0.001
	0.0363248	0.001	0.0396825	0.236842
	0.0195036	0.001	0.216102	0.147273
	0.0506757	0.215625	0.00361011	0.630653
	0.0348	0.001	0.103448	0.0265966
	0.0286654	0.0191956	0.0926573	0.327509
	0.0206131	0.001	0.00612018	0.393063
	0.00589005	0.001	0.00081967	0.111585
	0.0298295	0.0120968	0.180785	0.001
	0.0681818	0.0326087	0.118289	0.140411
	0.102668	0.001	0.105327	0.933917
	0.0012605	0.0805215	0.294643	0.346154
	0.00196335	0.657801	0.163737	0.0376394
	0.0317797	0.001	0.73971	0.0238516
	0.0134443	0.001	0.0688406	0.0984848
	0.00150301	0.05005	0.0203883	0.0911458
	0.001	0.001	0.0856546	0.177633
	0.001	0.0232791	0.104024	0.531522
	0.0387755	0.001	0.107895	0.0167766
	0.00197628	0.001	0.001	0.183296
	0.0128628	0.05005	0.0409264	0.00765306
	0.00479233	0.0220809	0.00071977	0.00352465
	0.0400198	0.001	0.0211039	0.233046
	0.0189777	0.001	0.0365141	0.272396
	0.00627615	0.0050386	0.0695313	0.0282237
	0.001	0.001	0.0429	0.683223
	0.00948394		0.161914	0.062245
	0.00592417		0.0430948	0.267221
	0.024635		0.001	0.200007
	0.0485244		0.018	0.0463426
	0.138075		0.502967	0.738026
	0.184426		0.352679	0.154684
	0.001		0.0180131	0.512323
	0.001		0.078169	0.587797
	0.0276639		0.243622	0.141099
	0.001		0.407514	0.0141986
	0.0882353		0.0494506	0.001
	0.0039185		0.215035	0.182527
	0.0330189		0.0245902	0.343511
	0.0241379		0.0846037	0.0071306
	0.0491803		0.0677966	0.121275
	0.084375		0.141509	0.34494
	0.011194		0.26	0.264275
	0.0349854		0.217557
	0.0652827		0.0446392
	0.103228		0.0104271
	0.001		0.411125
	0.001		0.00344381
	0.001		0.549846
	0.001		0.426257
	0.0238334		0.001
	0.001		0.001
	0.001		0.001
	0.001		0.048962
	0.0522261		0.227031
	0.057019		0.00604469
			0.0968711
			0.254972
			0.11011

## Sheet: Figure 4b
Days	0	21	90	180
	0.0134762	0.185277	0.0952012	1.15602
	0.00198413	0.001	0.00030024	0.001
	0.0855489	0.153768	0.151828	0.690691
	0.0549645	0.00615369	0.101488	0.246009
	0.0400254	0.001	0.0208748	0.11802
	0.00210526	0.0563584	0.00146056	0.034202
	0.0363248	0.206204	0.0396825	0.00439036
	0.0286654	0.001	0.0926573	0.401471
	0.0012605	0.0219512	0.294643	0.0265966
	0.00196335	0.0441177	0.163737	0.327509
	0.0317797	0.693333	0.73971	0.393063
	0.00150301	0.001	0.0203883	0.001
	0.001	0.190524	0.0856546	0.140411
	0.0387755	0.080168	0.107895	0.346154
	0.00197628	0.0539384	0.001	0.0376394
	0.001	0.001	0.0429	0.177633
	0.00948394	0.0348837	0.161914	0.531522
	0.00592417	0.00323276	0.0430948	0.0167766
	0.184426	0.001	0.352679	0.233046
	0.0276639	0.001	0.243622	0.0282237
	0.001	0.215625	0.407514	0.683223
	0.0882353	0.001	0.0494506	0.062245
	0.0039185	0.0191956	0.215035	0.267221
	0.0241379	0.001	0.0846037	0.200007
	0.0491803	0.0120968	0.0677966	0.0463426
	0.011194	0.001	0.26	0.738026
	0.0652827	0.657801	0.0446392	0.154684
	0.001	0.05005	0.549846	0.512323
	0.001	0.001	0.001	0.141099
	0.0238334	0.05005	0.048962	0.182527
	0.001	0.0220809	0.227031	0.343511
	0.001	0.001	0.00604469	0.0071306
	0.001	0.001	0.0968711	0.121275
	0.0522261	0.0050386	0.254972	0.34494
	0.057019	0.001	0.11011	0.264275

## Sheet: Figure 4c
Days	0		21		90		180
	<60	≥60	<60	≥60	<60	≥60	<60	≥60
	0.0186833	0.0485244	0.185277	0	0.0336938	0.018	0.135207	0.00765306
	0.0211794	0.138075	0	0	0.105634	0.502967	0.520163	0.00352465
	0.155303	0.184426	0.153768	0.215625	0.423649	0.352679	1.15602	0.233046
	0.0134762	0		0	0.0952012	0.0180131	0.333667	0.272396
	0.0157895	0	0.00615369	0.0191956	0.00507901	0.078169	0.18804	0.0282237
	0	0.0276639	0	0	0.0248619	0.243622	0.6975	0.683223
	0.00769889	0	0.0563584	0	0.0402174	0.407514	0	0.062245
	0.0392599	0.0882353		0.0120968	0.347181	0.0494506	0.0787908	0.267221
	0.00198413	0.0039185	0.206204	0.0326087	0.00030024	0.215035	0.690691	0.200007
	0.0214286	0.0330189	0	0	0.018559	0.0245902	0.246009	0.0463426
	0.0855489	0.0241379	0.0219512	0.0805215	0.151828	0.0846037	0.00439036	0.512323
	0.0400254	0.0652827	0.0441177	0	0.0208748	0.411125	0.360153	0.587797
	0.00210526	0.103228	0.693333	0.0232791	0.00146056	0.00344381	0.401471	0.141099
	0.0363248	0	0	0.05005	0.0396825	0	0	0
	0.0195036	0	0.190524	0	0.216102	0	0.236842	0.182527
	0.0506757	0	0.080168	0.0050386	0.00361011	0.048962	0.147273	0.343511
	0.0348	0	0.0539384	0	0.103448	0.227031	0.630653	0.0071306
	0.0286654	0.0238334	0		0.0926573	0.00604469	0.0265966	0.121275
	0.0206131	0	0.0348837		0.00612018	0.0968711	0.327509	0.34494
	0.00589005	0	0.00323276		0.00081967	0.254972	0.393063	0.264275
	0.0298295	0			0.180785	0.11011	0.111585
	0.0681818	0.0522261			0.118289		0
	0.102668	0.057019			0.105327		0.140411
	0.0012605				0.294643		0.933917
	0.00196335				0.163737		0.346154
	0.0317797				0.73971		0.0376394
	0.0134443				0.0688406		0.0238516
	0.00150301				0.0203883		0.0984848
	0				0.0856546		0.0911458
	0				0.104024		0.177633
	0.0387755				0.107895		0.531522
	0.00197628				0		0.0167766
	0.0128628				0.0409264		0.183296
	0.00479233				0.00071977
	0.0400198				0.0211039
	0.0189777				0.0365141
	0.00627615				0.0695313
	0				0.0429
	0.00948394				0.161914
	0.00592417				0.0430948
	0.024635				0

## Sheet: Figure 4d
Days	0		21		90		180
	<60	≥60	<60	≥60	<60	≥60	<60	≥60
	93666.7	146833	84333.3	48156.9	100167	62500	19166.7	32666.7
	100333	56666.7	33666.7	23000	142000	56166.7	84566.5	14624.5
	66000	23166.7	27639	26666.7	61666.7	84000	21502.3	159840
	241167	81333.3	20313	41166.7	53833.3	76333.3	7051.76	18814.5
	95000	27833.3	35000	91166.7	147667	59166.7	115667	88578
	72166.7	2833.33	57666.7	11833.3	60333.3	98000	50000	31468.5
	194833	159500	68500	21166.7	230000	28833.3	18769.1	98401.5
	92333.3	26500	46833.3	10333.3	112333	45500	279220	70166.7
	252000	72500	34166.7	7666.67	416333	71500	4705.43	43123.5
	87500	30500	45333.3	43500	114500	20333.3	58941	26973
	194333	44666.7	37500	17482.5	177833	54666.7	56666.7	39294
	170167	8166.67	7659	35026.7	191167	29500	32833.3	93739.5
	141000	15318	41333.3	83383.2	173667	26500	51166.7	63436.5
	46166.7	13320	28166.7	16579.1	134333	50000	30844.1	64435.5
	106167	78810	48666.7	24420	109000	21833.3	130500	46953
	131167	46176	68820	61367.1	167667	30802.5	56666.7	70429.5
	237500	2960	7166.67	7870.91	171167	23976	97000	14818.5
	73333.3	6937.5	77333.3	22477.5	107167	8658	11238.8	115052
	58500	23310		9990	94500	36297	82333.3	80419.5
	104167	13320		129394	111167	13660.4	103396	122710
	266000	10360		31635	214500	65101.5	49617	21645
	157667	13749.7		23032.5	224667	6393.6	39751.9	129370
	63666.7	19147.5		25800.8	152500	2616.43	68333.3	95071.5
	88000	14220		8273.2	121000	9908.78	7428.46
	49500				99333.3	38295	36500
	71833.3				68833.3	48451.5	104667
	99166.7				102667	103396	95333.3
	191000				203833	5161.5	89666.7
	130167				69000	8824.5	47166.7
	83166.7				85833.3	15460.7	66000
	132500				59833.3		144000
	139333				97333.3		37296
	122500				95000		38333.3
	126500				110000		36041.4
	126333				131333		74333.3
	104333				173667
	84333.3				77000
	164667				171167
	159333				160000
	19147.5				21645
	487667				81833.3
	211000				165333
	45666.7				74000

## Sheet: Figure 4e
Days	21-0		90-21		180-90		90-0		180-0
	<60	≥60	<60	≥60	<60	≥60	<60	≥60	<60	≥60
	0.171801	-0.184426	-0.0900754	0.352679	0.029573	-0.0103469	0.0844544	-0.0305244	0.114027	-0.0408713
	-0.0019841	-0.0276639	0.00030024	0.243622	0.0965144	-0.499443	0.268346	0.364892	0.36486	-0.134551
	0.0682193	0.215625	-0.0019407	0.191889	1.06082	-0.119633	0.0817251	0.168252	1.14255	0.0486193
	-0.0488108	-0.0882353	0.0953338	0.0494506	0.308805	0.194227	-0.0107105	0.0180131	0.333667	0.272396
	-0.0400254	0.0152771	0.0208748	0.195839	0.147823	-0.215399	0.0248619	0.078169	0.180341	0.00055978
	0.0542531	-0.0330189	-0.0548978	0.0245902	0.350319	0.275708	0.0325185	0.215959	0.65824	0.683223
	0.16988	-0.0241379	-0.166522	0.0846037	-0.0003002	0.0127944	0.307921	0.407514	-0.0019841	-0.0259903
	-0.0286654	-0.0370836	0.0926573	0.0556998	0.0602318	0.0521859	-0.0016839	-0.0387847	0.0573622	0.263302
	0.0206907	-0.0517663	0.272692	0.108901	0.538863	0.115403	-0.0028696	0.211116	0.605142	0.175869
	0.0421543	-0.011194	0.119619	0.26	0.144521	-0.021454	0.0662787	-0.0084287	0.191044	-0.0028377
	0.661554	0.0455361	0.046377	0.137036	0.0933554	0.478026	-0.0124128	0.0604657	0.0436294	0.726832
	-0.001503	0.592518	0.0203883	-0.613161	0.0971455	0.110045	0.046523	0.0186163	0.0779949	0.0894013
	0.190524	-0.103228	-0.10487	0.0104271	0.0327414	-0.0375223	-0.0114316	0.0571344	0.0320967	0.512323
	0.0413925	0.05005	0.0277268	0.411125	-0.0352922	0.16154	-0.049726	0.248806	-0.0319344	0.587797
	0.0519621	0	-0.0539384	0.499796	0.256705	0.141099	-0.0191507	0.182572	0.325353	0.141099
	0	0.0262167	0.0429	-0.0232791	0.308813	0	-0.0006447	-0.0206434	0.372805	0.158694
	0.0253998	0.0220809	0.127031	0	0.180735	0.133565	0.303717	-0.0928011	0.166243	0.343511
	-0.0026914	0	0.039862	0	-0.0008197	0.11648	0.00335775	0.00344381	-0.0058901	0.0071306
		0		-0.001088	0.056057	0.00108591	0.196598	0.549846	0.207013	0.121275
		-0.0471875		0.20495	0.0289841	0.0244041	-0.0470656	0.426257	0.0790909	0.292713
		-0.057019		0.00604469	0.525326	0.0899676	0.0686483	0	0.527985	0.207256
				0.0968711	-0.268046	0.154165	0.0639919	0.0251286	0.0253361
				0.249933	0.163772		-0.0144929	0.227031	0.325545
				0.11011	-0.346647		-0.0050704	0.00604469	0.361284
					0.0427448		0.150956	0.0968711	0.0981411
					-0.0203883		0.0501068	0.202746	-0.001503
					0.0547564		0.00265866	0.0530911	0.140411
					0.829893		0.293382		0.933917
					0.238259		0.161773		0.307378
					0.0376394		0.707931		0.0356631
					0.0231318		0.0553963		0.0190593
					0.077381		0.0188853		0.0584651
					0.0546317		0.0856546		0.0721681
					0.134733		0.104024		0.177633
					0.369607		0.0691192		0.522038
					-0.0263182		-0.0019763		0.0108524
					0.183296		0.0280636		0.158661
							-0.0040726
							-0.0189159
							0.0175364
							0.0632551
							0.0429
							0.152431
							0.0371706
							-0.024635
