# Supplementary material for: Lower vaccine-acquired immunity in the elderly population following two-dose BNT162b2 vaccination is alleviated by a third vaccine dose
Source: Nat Commun. 2022 Aug 8;13:4615. doi: 10.1038/s41467-022-32312-1 (PMC9358634; doi:10.1038/s41467-022-32312-1)
Supplement: Supplementary file 4 — Source Data [file 41467_2022_32312_MOESM4_ESM.zip › Source Figures data/Source data to Figure 5.xlsx]

## Sheet: Figure 5a - IL-2
IL-2
Days	0	21	90	180
	1	241.46	74.99	36.73
	1	177.46	68.79	72.06
	3.67	51.23	361.79	175.13
	1	52.81	49.83	23.29
	1	205.13	139.46	213.79
	11.73	79.46	75.63	43.43
	1	12.98	6.18	1.07
	3.71	57.63	50.93	42.63
	1	40.16	142.79	130.79
	2.55	738.13	66.93	62.86
	2.08	43.11	131.46	157.46
	1	188.46	162.13	203.13
	5.33	17.49	16.66	19.26
	1	1117.13	621.46	573.13
	4.06	49.39	48.56	25.99
	12.89	264.46	71.81	30.56
	1	43.69	79.83	32.46
	2.06	13.69	113.46	33.46
	1.45	54.19	488.13	191.46
	7.4	28.73	48.06	22.43
	1	139.13	40.29	17.16
	1	52.49	86.19	78.06
	5.67	144.46	99.23	62.13
	6.82	117.46	88.63	33.29
	1	177.48	176.13	106.43
	1	43.89	91.58	81.69
	5.6	327.79	229.13	102.79
	7.63	22.63	134.46	79.43
	29.63	185.79	72.39	71.46
	1.93	16.09	8.74	36.23
	1.51	71.86	171.96	233.79
	1	81.13	93.73	81.56
	4.05	104.13	49.89	48.89
	2	17.56	62.56	103.39
	5.05	51.06	177.13	152.79
	9.27	45.16	12.46	15.66
	1	90.43	530.13	429.13
	4.67	19.93	31.83	11.63
	1	224.79	311.79	272.46
	11.89	68.89	607.13	387.79
	1	35.96	180.46	69.16
	4.62	240.46	65.96	51.76
	5.91	62.86	59.33	56.93
	7.93	5.57	32.29	10.73
	1	70.96	47.16	50.06
	5.29	188.79	200.13	102.13
	1	2.47	24.86	15.79
	1	138.79	131.46	160.46
	1	93.29	98.19	70.96
	3.45	55.26	40.26	55.86
	1	332.13	65.86	24.26
	7.36	31.31	76.06	63.26
	11.46	140.13	67.96	75.86
	13.13	135.96	131.46	86.73
	1	151.79	16.06	19.53
	1	15.49	8.98	27.29
	1.26	68.16	74.39	34.53
	1.52	58.49	87.86	48.26
	1	35.16	92.19	47.76
	1	51.53	48.19	50.66
	3.5	316.79	212.79	134.46
	1	41.36	34.63	25.19
	3.19	169.36	304.96	162.29
	1	33.09	201.46	147.37
	9.43	31.86	16.56	25.86
	1.79	182.13	193.13	241.13
	1.37	45.13	90.16	79.53
	1	11.76	305.46	24.76
	1	43.89	74.39	84.86
	1.81	47.66	21.46	28.56
	1	21.15	31.33	15.66
	1	9.08	58.16	88.96
	4.61	54.14	358.13	186.46
	29.93	283.13	104.69	54.86
	2.48	272.79	200.46	149.13
	1	213.65	93.53	146.13
	1.02	81.39	163.46	166.9
	2.82	242.13	19.39	32.56
	1	57.83	14.59	13.66
	1.8	34.59	31.09	43.33
	1.02	151.46	45.03	89.29
	1	17.19	12.89	10.36
	1	90.06	101.13	87.23
	3.81	76.19	65.59	52.63
	1	60.63	71.91	47.29
	2.31	244.46	258.79	174.96
	5.77	74.29	190.79	85.89
	16.39	16.09	25.99	20.46
	1	66.43	77.46	59.36
	1	175.13	171.79	105.13
	1	151.79	81.23	140.13
	1.19	21.13	46.46	89.73
	1	5.83	132.11	85.89
	2.45	111.12	36.96	24.69
	1.65	58.03	445.13	480.79
	4.99	51.86	197.46	171.24
	1.54	398.13	107.13	147.13
	1	71.79	449.79	405.79
	3.98	28.26	6.15	8.25
	1	25.29	488.79	16.22
	1	27.73	269.46	126.79
	4.48	76.09	87.89	31.09
	1	116.79	277.13	277.13
	1.14	338.1	1137.79	519.46
	1	14.86	7.14	5.92
	3.96	26.03	13.86	11.16
	3	38.92	225.46	192.13
	1.81	256.13	20.69	63.06
	1	19.13	81.83	118.13
	1	18.96	140.13	89.13
	1	807.46	1721.13	1079.46
	1.11	202.46	76.76	191.79
	1	40.99	119.79	212.79
	1	5.5	9.18	19.66
	2.49	245.32	307.78	94.89
	1	9.99	83.03	48.83
	1	34.66	1.53	7.24
	1.46	22.93	65.89	36.59
	1.39	11.96	94.89	88.36
	1	32.69	95.56	66.06
	2.52	50.06	149.46	153.46
	1	44.41	45.46	64.26
	1	26.99	274.13	291.46
	4.33	24.03	31.06	33.56
	2.55	21.43	30.96	25.63
	1.63	48.39	324.79	159.79
	1	15.16	54.39	96.6
	1	36.36	477.46	357.96
	1	20.76	493.46	574.13
	1	69.13	151.79	35.83
	2.89	58.29	210.13	152.13
	1	52.7	182.79	149.72
	1	20.66	14.06	16.96
	1	10.73	139.46	89.03
	1	10.63	46.16	38.29
	1	7.72	8.24	19.69
	1	154.46	177.64	98.19
	1.11	293.13	109.06	145.13
	1.17	1	9.54	17.81
	1.75	29.16	128.13	144.13
	6.83	50.06	211.13	170.53
	1.32	80.99	13.03	61.76
	1	16.13	8.88	42.63
	1	128.79	132.13	184.13
	3.66	71.93	222.13	130.46
	1	113.79	479.13	411.79
	2.52	111.09	332.46	597.13
	4.99	1	86.43	191.13
	1	3	5.36	4.71
	1	42.13	43.79	11.66
	1	109.13	510.79	558.46
	3.25	12.93	172.79	196.13
	1	76.23	515.46	628.51
	1	89.1	73.7	62.03
	1	166.79	214.79	241.13

## Sheet: Figure 5b -IFNg
IFNg
Days	0	21	90	180
	1	68.04	37.49	12.55
	1	31.4	42.26	51.5
	1.17	7.81	85.22	62.44
	1	14.29	17.67	5.54
	1	64.48	41.19	67.6
	1.12	11.88	16.35	11.25
	1	2.21	4.15	3.03
	1	9.02	18.88	12.77
	1	4.25	27.59	26.99
	1	261.93	25.4	25.87
	1	20.39	39.38	64.39
	1	15.24	15.77	37.25
	1	2.95	2.77	2.16
	1	127.44	87.15	116.16
	1	6.4	18.39	8.69
	2.48	103.75	41.39	16.83
	1	4.11	29.85	20.48
	2.55	1	17.99	7.11
	1	12.04	100.06	24.67
	1	1	4.81	2.18
	1	25.46	18.91	8.93
	1	16.45	58.64	49.2
	1.3	47	52.18	16.44
	1	22.13	24.7	23.9
	1	52.13	78.49	43.92
	1	8.87	54.9	54.95
	1	161.58	128.81	44.17
	5.89	5.68	44.45	27.58
	2.48	48.41	33.09	21.19
	1	7.93	1	12.73
	1.51	13.16	93.07	95.7
	1	19.16	28.6	18.32
	1	32.18	12.91	12.64
	1	10.86	48.03	68.95
	1	10.6	59.41	67.59
	1	20.57	5.69	9.84
	1	7.85	107.63	119.32
	5.3	3.49	3.74	4.89
	1	32.35	74.83	57.77
	1	9.65	163.31	109.65
	1	5.52	59.3	25.62
	1	106.67	38.57	17.96
	2.68	18.15	33.57	40.55
	2.77	1	44.77	13.3
	1	12.39	11.22	22.25
	1	40.93	74.77	33.99
	2.98	1	8.34	1
	2.23	30.22	28.9	76.84
	1	13.6	27.08	24.49
	1	9.78	4.53	33.27
	1	106.09	34.73	19.35
	1	13.86	51.21	27.8
	1	66.16	22.07	32.43
	17.43	89.62	96.66	84.62
	1	31.69	5.11	5.5
	1	3.26	1.98	4.94
	1	8.7	12.11	6.32
	1	20.31	22.1	11.05
	1	15.35	81.24	39.09
	1	9.25	15.13	31.78
	1	43.27	76.9	60.71
	1	18.73	44.78	37.4
	2.09	20.99	140.02	59.21
	1	3.83	35.15	29.59
	1	3.27	1	9.69
	1.63	38.99	97.32	142.16
	1	15.27	56.71	73.66
	1	1.56	29.49	2.02
	1	4.92	25.97	30.27
	1.78	7.48	5.91	12.57
	1	9.48	32.1	14.03
	1	1.44	19.41	42.82
	1	3.02	59.73	53.06
	1	121.17	69.1	26.57
	1.79	48.42	43.54	41.01
	1	58.63	27.61	53.78
	1	9.41	52.59	77.93
	1	29.7	3.57	9.06
	1	10.75	10.86	6.48
	1	4.34	1.04	19.69
	1	16.79	7.7	16.43
	1	1	1	4
	1	21.07	49.49	46.22
	2.1	25.17	34.22	56.67
	1	27.96	80.7	45.01
	1.21	23.76	92.06	49.63
	1	9.08	40.45	29.7
	9.2	1.48	7.71	8.09
	1	15.07	29.39	33.91
	1	53.39	57.81	28.76
	1	31.64	16.29	98.99
	1	4.94	21.79	57.73
	3.7	1.24	48.05	30.84
	1	15.43	21.91	23.07
	1	5.35	95.62	149.4
	1.75	12.51	90.43	97.63
	1	47.61	17.29	47.68
	1	20.55	311.75	286.11
	1	6.37	1	1
	1	3.86	83	2.24
	1	2.54	67.44	60.42
	1	23.43	44.57	66.17
	1	17.04	102.26	193.51
	1	106.52	782.62	337.21
	1	4.15	1	2.24
	1	2.94	3.31	6.1
	3.18	18.27	122.29	117.61
	1	48.52	4.79	26.99
	1	1.09	17.78	84.29
	1	3.68	66.95	51.12
	1	107.84	470.94	413.05
	1	49.27	22.01	102.54
	1	18.66	56.03	103.84
	1	3.72	3.14	14.37
	2.67	33.25	65.95	23.7
	1	1	24.06	21.84
	1	8.29	1	6.87
	1	4.34	17.05	20.1
	1	4.57	28.54	43.83
	1.23	6.99	12.15	29.15
	6.78	11.06	43.98	47.04
	1	11.69	18.83	34.68
	1	4.68	36.34	51.96
	18.92	9.61	17.22	15.18
	3.82	10.53	3.93	8.94
	1	9	90.23	55.88
	1.88	1	4.95	31.92
	1	5.99	139.56	131.97
	1	2.16	147.96	294.02
	1	11.48	34.49	10.09
	1	30.37	133.75	154.81
	4.29	36.71	138.37	255.5
	1	1.45	4.85	4.94
	1	5.21	206.52	257.59
	1	1	13.02	27.95
	1	1	1.65	8.34
	1	50.08	122.71	77.05
	1	82.14	29.73	28.11
	1	1	3.02	11.25
	1	2.5	56.64	81.75
	30.27	33.57	115.16	158.9
	1	19.57	4.63	115.63
	1	6.56	3.83	40.85
	1	12.96	33.81	67.44
	3.26	16.4	76.82	147.03
	1	16.77	240.93	227.5
	1	11.23	51.8	86.88
	5.1	1	31.2	55.27
	1	1	1	2.03
	1	12.28	14.39	8.03
	1	11.2	88.38	180.18
	8.35	5.29	85.44	127.21
	1	7.25	199.45	297.49
	1	10.36	14.47	12.06
	1	45.25	78.12	112.36

## Sheet: Figure 5c - CD8
Days	0	21	90	180
	88.1	129.6	171.6	87.2
	62.7	35	37.7	22
	1	8.2	97.8	31
	11	39.8	62.5	1
	34.6	91.9	26.6	1
	11.6	86.9	74.3	1
	82.6	577.8	24	1
	62.5	91.7	356.5	48.2
	1	150.6	112.5	72.9
	150.7	84.2	1	249
	1	1	67.5	137.5
	1	305.3	42.5	105.6
	1	1	50	92.6
	58.9	73.9	1	1
	1	1	76.2	38
	1	63.5	385.2	267.9
	1	12.3	103.8	36.8
	40	32.1	86.5	1
	30.1	1	89.3	71.5
	36.6	44.4	1	1
	57.1	195.7	631.8	761.2
	33.3	24.7	80	35.9
	1	1	70	54.1
	1	1	166.7	25.7
	8.9	71.4	64.6	1
	65.3	98.9	12.4	13.6
	51.6	75.9	112.7	58.3
	133.3	47.1	64.3	1
	1	22.9	35.8	76.1
	1	1	2	1
	1	18.6	61.1	90.1
	20.9	40	37	262.5
	550	251.8	909.5	207.4
	1	86.8	27.1	36.6
	1	1	120.3	1
	156.2	8.2	73.3	1
	88.1	129.6	88.1	43.7
	82.6	577.8	202.5	47.2
	63.2	61.5	356.5	48.2
	20.7	1	1	1
	1	52	64.3	1
	58.9	73.9	192.6	50.7
	62.5	91.7	112.5	72.9
	39.1	60.4	76.2	38
	1	305.3	50	92.6
	68.8	85.7	126.1	22.5
	1	1	37.7	22
	38.1	45.3	80	35.9
	33.3	24.7	70	54.1
	1	150.6	1	249
	1	214	1	64.4
	62.7	35	53	46.3
	91.7	10.5	1	1
	1	1	24.7	1
	22.7	1	1	1
	1	1	1	15.1

## Sheet: Figure 5d - Th1
Days	0	21	90	180
	88.1	129.6	171.6	87.2
	62.7	35	37.7	22
	1	8.2	97.8	31
	11	39.8	62.5	1
	34.6	91.9	26.6	1
	11.6	86.9	74.3	1
	82.6	577.8	24	1
	62.5	91.7	356.5	48.2
	1	150.6	112.5	72.9
	150.7	84.2	1	249
	1	1	67.5	137.5
	1	305.3	42.5	105.6
	1	1	50	92.6
	58.9	73.9	1	1
	1	1	76.2	38
	1	63.5	385.2	267.9
	1	12.3	103.8	36.8
	40	32.1	86.5	1
	30.1	1	89.3	71.5
	36.6	44.4	1	1
	57.1	195.7	631.8	761.2
	33.3	24.7	80	35.9
	1	1	70	54.1
	1	1	166.7	25.7
	8.9	71.4	64.6	1
	65.3	98.9	12.4	13.6
	51.6	75.9	112.7	58.3
	133.3	47.1	64.3	1
	1	22.9	35.8	76.1
	1	1	2	1
	1	18.6	61.1	90.1
	20.9	40	37	262.5
	550	251.8	909.5	207.4
	1	86.8	27.1	36.6
	1	1	120.3	1
	156.2	8.2	73.3	1
	88.1	129.6	88.1	43.7
	82.6	577.8	202.5	47.2
	63.2	61.5	356.5	48.2
	20.7	1	1	1
	1	52	64.3	1
	58.9	73.9	192.6	50.7
	62.5	91.7	112.5	72.9
	39.1	60.4	76.2	38
	1	305.3	50	92.6
	68.8	85.7	126.1	22.5
	1	1	37.7	22
	38.1	45.3	80	35.9
	33.3	24.7	70	54.1
	1	150.6	1	249
	1	214	1	64.4
	62.7	35	53	46.3
	91.7	10.5	1	1
	1	1	24.7	1
	22.7	1	1	1
	1	1	1	15.1
