# Supplementary material for: Lower vaccine-acquired immunity in the elderly population following two-dose BNT162b2 vaccination is alleviated by a third vaccine dose
Source: Nat Commun. 2022 Aug 8;13:4615. doi: 10.1038/s41467-022-32312-1 (PMC9358634; doi:10.1038/s41467-022-32312-1)
Supplement: Supplementary file 4 — Source Data [file 41467_2022_32312_MOESM4_ESM.zip › Source Figures data/Source data to Figure 6 .xlsx]

## Sheet: Figure 6a - IL2
Days	0		21		90		180
	<60	≥60	<60	≥60	<60	≥60	<60	≥60
	1	1	241.46	57.83	74.99	14.59	36.73	13.66
	1	1.8	177.46	34.59	68.79	31.09	72.06	43.33
	3.67	1.02	51.23	151.46	361.79	45.03	175.13	89.29
	1	1	52.81	17.19	49.83	12.89	23.29	10.36
	1	1	205.13	90.06	139.46	101.13	213.79	87.23
	11.73	3.81	79.46	76.19	75.63	65.59	43.43	52.63
	1	1	12.98	60.63	6.18	71.91	1.07	47.29
	3.71	2.31	57.63	244.46	50.93	258.79	42.63	174.96
	1	5.77	40.16	74.29	142.79	190.79	130.79	85.89
	2.55	16.39	738.13	16.09	66.93	25.99	62.86	20.46
	2.08	1	43.11	66.43	131.46	77.46	157.46	59.36
	1	1	188.46	175.13	162.13	171.79	203.13	105.13
	5.33	1	17.49	151.79	16.66	81.23	19.26	140.13
	1	1.19	1117.13	21.13	621.46	46.46	573.13	89.73
	4.06	1	49.39	5.83	48.56	132.11	25.99	85.89
	12.89	2.45	264.46	111.12	71.81	36.96	30.56	24.69
	1	1.65	43.69	58.03	79.83	445.13	32.46	480.79
	2.06	4.99	13.69	51.86	113.46	197.46	33.46	171.24
	1.45	1.54	54.19	398.13	488.13	107.13	191.46	147.13
	7.4	1	28.73	71.79	48.06	449.79	22.43	405.79
	1	3.98	139.13	28.26	40.29	6.15	17.16	8.25
	1	1	52.49	25.29	86.19	488.79	78.06	16.22
	5.67	1	144.46	27.73	99.23	269.46	62.13	126.79
	6.82	4.48	117.46	76.09	88.63	87.89	33.29	31.09
	1	1	177.48	116.79	176.13	277.13	106.43	277.13
	1	1.14	43.89	338.1	91.58	1137.79	81.69	519.46
	5.6	1	327.79	14.86	229.13	7.14	102.79	5.92
	7.63	3.96	22.63	26.03	134.46	13.86	79.43	11.16
	29.63	3	185.79	38.92	72.39	225.46	71.46	192.13
	1.93	1.81	16.09	256.13	8.74	20.69	36.23	63.06
	1.51	1	71.86	19.13	171.96	81.83	233.79	118.13
	1	1	81.13	18.96	93.73	140.13	81.56	89.13
	4.05	1	104.13	807.46	49.89	1721.13	48.89	1079.46
	2	1.11	17.56	202.46	62.56	76.76	103.39	191.79
	5.05	1	51.06	40.99	177.13	119.79	152.79	212.79
	9.27	1	45.16	5.5	12.46	9.18	15.66	19.66
	1	2.49	90.43	245.32	530.13	307.78	429.13	94.89
	4.67	1	19.93	9.99	31.83	83.03	11.63	48.83
	1	1	224.79	34.66	311.79	1.53	272.46	7.24
	11.89	1.46	68.89	22.93	607.13	65.89	387.79	36.59
	1	1.39	35.96	11.96	180.46	94.89	69.16	88.36
	4.62	1	240.46	32.69	65.96	95.56	51.76	66.06
	5.91	2.52	62.86	50.06	59.33	149.46	56.93	153.46
	7.93	1	5.57	44.41	32.29	45.46	10.73	64.26
	1	1	70.96	26.99	47.16	274.13	50.06	291.46
	5.29	4.33	188.79	24.03	200.13	31.06	102.13	33.56
	1	2.55	2.47	21.43	24.86	30.96	15.79	25.63
	1	1.63	138.79	48.39	131.46	324.79	160.46	159.79
	1	1	93.29	15.16	98.19	54.39	70.96	96.6
	3.45	1	55.26	36.36	40.26	477.46	55.86	357.96
	1	1	332.13	20.76	65.86	493.46	24.26	574.13
	7.36	1	31.31	69.13	76.06	151.79	63.26	35.83
	11.46	2.89	140.13	58.29	67.96	210.13	75.86	152.13
	13.13	1	135.96	52.7	131.46	182.79	86.73	149.72
	1	1	151.79	20.66	16.06	14.06	19.53	16.96
	1	1	15.49	10.73	8.98	139.46	27.29	89.03
	1.26	1	68.16	10.63	74.39	46.16	34.53	38.29
	1.52	1	58.49	7.72	87.86	8.24	48.26	19.69
	1	1	35.16	154.46	92.19	177.64	47.76	98.19
	1	1.11	51.53	293.13	48.19	109.06	50.66	145.13
	3.5	1.17	316.79	1	212.79	9.54	134.46	17.81
	1	1.75	41.36	29.16	34.63	128.13	25.19	144.13
	3.19	6.83	169.36	50.06	304.96	211.13	162.29	170.53
	1	1.32	33.09	80.99	201.46	13.03	147.37	61.76
	9.43	1	31.86	16.13	16.56	8.88	25.86	42.63
	1.79	1	182.13	128.79	193.13	132.13	241.13	184.13
	1.37	3.66	45.13	71.93	90.16	222.13	79.53	130.46
	1	1	11.76	113.79	305.46	479.13	24.76	411.79
	1	2.52	43.89	111.09	74.39	332.46	84.86	597.13
	1.81	4.99	47.66	1	21.46	86.43	28.56	191.13
	1	1	21.15	3	31.33	5.36	15.66	4.71
	1	1	9.08	42.13	58.16	43.79	88.96	11.66
	4.61	1	54.14	109.13	358.13	510.79	186.46	558.46
	29.93	3.25	283.13	12.93	104.69	172.79	54.86	196.13
	2.48	1	272.79	76.23	200.46	515.46	149.13	628.51
	1	1	213.65	166.79	93.53	214.79	146.13	241.13
	1.02		81.39		163.46		166.9
	2.82		242.13		3.57		32.56

## Sheet: Figure 6b - IFN
Days	0		21		90		180
	<60	≥60	<60	≥60	<60	≥60	<60	≥60
	1	1	68.04	10.75	37.49	10.86	12.55	6.48
	1	1	31.4	4.34	42.26	1.04	51.5	19.69
	1.17	1	7.81	16.79	85.22	7.7	62.44	16.43
	1	1	14.29	1	17.67	1	5.54	4
	1		64.48		41.19		67.6
	1.12	1	11.88	21.07	16.35	49.49	11.25	46.22
	1	2.1	2.21	25.17	4.15	34.22	3.03	56.67
	1	1	9.02	27.96	18.88	80.7	12.77	45.01
	1	1.21	4.25	23.76	27.59	92.06	26.99	49.63
	1	1	261.93	9.08	25.4	40.45	25.87	29.7
	1	9.2	20.39	1.48	39.38	7.71	64.39	8.09
	1	1	15.24	15.07	15.77	29.39	37.25	33.91
	1	1	2.95	53.39	2.77	57.81	2.16	28.76
	1	1	127.44	31.64	87.15	16.29	116.16	98.99
	1	1	6.4	4.94	18.39	21.79	8.69	57.73
	2.48	3.7	103.75	1.24	41.39	48.05	16.83	30.84
	1	1	4.11	15.43	29.85	21.91	20.48	23.07
	2.55	1	1	5.35	17.99	95.62	7.11	149.4
	1	1.75	12.04	12.51	100.06	90.43	24.67	97.63
	1	1	1	47.61	4.81	17.29	2.18	47.68
	1	1	25.46	20.55	18.91	311.75	8.93	286.11
	1	1	16.45	6.37	58.64	1	49.2	1
	1.3	1	47	3.86	52.18	83	16.44	2.24
	1	1	22.13	2.54	24.7	67.44	23.9	60.42
	1	1	52.13	23.43	78.49	44.57	43.92	66.17
	1	1	8.87	17.04	54.9	102.26	54.95	193.51
	1	1	161.58	106.52	128.81	782.62	44.17	337.21
	5.89	1	5.68	4.15	44.45	1	27.58	2.24
	2.48	1	48.41	2.94	33.09	3.31	21.19	6.1
	1	3.18	7.93	18.27	1	122.29	12.73	117.61
	1.51	1	13.16	48.52	93.07	4.79	95.7	26.99
	1	1	19.16	1.09	28.6	17.78	18.32	84.29
	1	1	32.18	3.68	12.91	66.95	12.64	51.12
	1	1	10.86	107.84	48.03	470.94	68.95	413.05
	1	1	10.6	49.27	59.41	22.01	67.59	102.54
	1	1	20.57	18.66	5.69	56.03	9.84	103.84
	1	1	7.85	3.72	107.63	3.14	119.32	14.37
	5.3	2.67	3.49	33.25	3.74	65.95	4.89	23.7
	1	1	32.35	1	74.83	24.06	57.77	21.84
	1	1	9.65	8.29	163.31	1	109.65	6.87
	1		5.52		59.3		25.62
	1	1	106.67	4.34	38.57	17.05	17.96	20.1
	2.68	1	18.15	4.57	33.57	28.54	40.55	43.83
	2.77	1.23	1	6.99	44.77	12.15	13.3	29.15
	1	6.78	12.39	11.06	11.22	43.98	22.25	47.04
	1	1	40.93	11.69	74.77	18.83	33.99	34.68
	2.98	1	1	4.68	8.34	36.34	1	51.96
	2.23	18.92	30.22	9.61	28.9	17.22	76.84	15.18
	1	3.82	13.6	10.53	27.08	3.93	24.49	8.94
	1	1	9.78	9	4.53	90.23	33.27	55.88
	1	1.88	106.09	1	34.73	4.95	19.35	31.92
	1	1	13.86	5.99	51.21	139.56	27.8	131.97
	1	1	66.16	2.16	22.07	147.96	32.43	294.02
	17.43	1	89.62	11.48	96.66	34.49	84.62	10.09
	1	1	31.69	30.37	5.11	133.75	5.5	154.81
	1	4.29	3.26	36.71	1.98	138.37	4.94	255.5
	1	1	8.7	1.45	12.11	4.85	6.32	4.94
	1	1	20.31	5.21	22.1	206.52	11.05	257.59
	1	1	15.35	1	81.24	13.02	39.09	27.95
	1	1	9.25	1	15.13	1.65	31.78	8.34
	1	1	43.27	50.08	76.9	122.71	60.71	77.05
	1	1	18.73	82.14	44.78	29.73	37.4	28.11
	2.09		20.99		140.02		59.21
	1	1	3.83	1	35.15	3.02	29.59	11.25
	1	1	3.27	2.5	1	56.64	9.69	81.75
	1.63	30.27	38.99	33.57	97.32	115.16	142.16	158.9
	1	1	15.27	19.57	56.71	4.63	73.66	115.63
	1	1	1.56	6.56	29.49	3.83	2.02	40.85
	1	1	4.92	12.96	25.97	33.81	30.27	67.44
	1.78	3.26	7.48	16.4	5.91	76.82	12.57	147.03
	1	1	9.48	16.77	32.1	240.93	14.03	227.5
	1	1	1.44	11.23	19.41	51.8	42.82	86.88
	1	5.1	3.02	1	59.73	31.2	53.06	55.27
	1	1	121.17	1	69.1	1	26.57	2.03
	1.79	1	48.42	12.28	43.54	14.39	41.01	8.03
	1	1	58.63	11.2	27.61	88.38	53.78	180.18
	1	8.35	9.41	5.29	52.59	85.44	77.93	127.21
	1	1	29.7	7.25	3.57	199.45	9.06	297.49
	1	1		10.36		14.47		12.06

## Sheet: Figure 6c - CD8
Days	0		21		90		180
	<60	≥60	<60	≥60	<60	≥60	<60	≥60
	207.3	20.9	92.6	40	143.6	37	1	36.6
	1	550	68.7	251.8	171.6	909.5	98.8	1
	88.1	1	129.6	86.8	88.1	27.1	276.8	1
	1	44.4	1	75	37.7	51.6	87.2	4.1
	62.7	240.4	35	8.5	53	131.1	43.7	1
	77.9	37.6	50.9	20	97.8	31.1	1	36.8
	1	6.8	8.2	15.4	62.5	388.9	1	32.7
	1	11	39.8	1	26.6	95.8	22	146.2
	34.6	1	91.9	22	100.4	54.5	46.3	1
	1	100.6	272	1	74.3	174.7	31	100
	11.6	1	86.9	1	24	1	1	1
	82.6	50.6	577.8	69.4	202.5	342.2	1	1
	12	1	75.8	45.8	99.8	114	218.1	1
	53.3	46.8	105.5	67.3	57.4	136.5	1	262.4
	63.2	60	61.5	74.1	356.5	233.3	1	75
	62.5	20.2	91.7	69.1	112.5	84.2	1	1
	1	1	150.6	1	1	1	133.3	24.7
	150.7	1	84.2	1	37.5	120.3	51.5	35
	156.2	26	8.2	36.4	73.3	135.5	47.2	42.9
	30.9	4.2	44.4	26.2	67.5	20.4	1	1
	1	24.7	1	11.6	1.2	82.3	40.5	1
	1	91.7	9.8	10.5	112.5	1	48.2	35.9
	51.6	1	49.6	1	177.8	24.7	72.9	113.6
	41.5	33.9	203.5	28.9	91.2	48.1	249	1
	3.1	1	66.7	1	42.5	9.4	1	486.5
	1	1	305.3	53.8	50	121.1	47.2	1
	1	106.5	1	57.1	26.3	87.6	137.5	66.7
	1	34.1	1	135.5	3.8	368.8		211.9
	20.7	1	1	54.8	1	94.8	35.6	1
	58.9	27.9	73.9	106.7	192.6	1	60.7	59.5
	39.1	71.8	60.4	28.2	76.2	77.5	1	22.2
	1	158.8	1	27.5	96.4	53.3	105.6	94.6
	231.9	1	62.5	42.5	385.2	1	92.6	1
	1	22.7	63.5	1	55.9	1	1	45.5
	18	51.5	57.8	1	103.8	219.5	50.7	15.1
	1	42.6	12.3	46.3	86.5	64.2	38
	40	30.2	32.1	1	89.3	1	267.9
	1	1	1	1	1	79.6
	30.1	74.9	1	55.7	1	85.4	36.8
	36.6	33.3	44.4	27.8	120.9	8.3	1
	77.8	85.7	260	2.4	631.8	1	71.5
	57.1	27.9	195.7	1	90.4	40.9	63.9
	38.1	1	45.3	84.2	80	1	1
	33.3		24.7	1	70		66.7
	1		1		13		63.3
	76.2		60		76.3		78.5
	842.9		239.1		166.7		761.2
	1		1		64.6		147.6
	8.9		71.4		32.2		45
	3		8.9		1		35.9
	155		312.7		106.7		54.1
	68.8		85.7		126.1		54.3
	1		214		1		44.4
	1		1		53.3		1
	1		48.2		237.5		62.2
	13.9		15.7		12.4		50
	65.3		98.9		112.7		1
	51.6		75.9		40.7		1
	1		59.5		41.7		25.7
	1		52		64.3		1
	133.3		47.1		64		44.4
	37.9		43.8		35.8		101.3
	1		22.9		2		1
	1		1		61.1		31.6
	1		18.6		1		29.8
	64.8		1		220.4		51.9
							22.5
							64.4
							1
							11.6
							59.5
							106.7
							13.6
							58.3
							1
							1
							110.1
							76.1
							1
							1
							90.1
							1
							82

## Sheet: Figure 6d - CD4 Th1
Days	0		21		90		180
	<60	≥60	<60	≥60	<60	≥60	<60	≥60
	23.6	2.6	44.4	25.7	74.5	57.4	406.3	165.9
	1	1	347.5	124.7	270.4	724.2	162.4	137.6
	1	1	164.9	115.8	133.1	201	728.6	122
	41.2	38.4	24.7	161.1	242.7	45.2	159	1
	1	1	87.5	1	50.9	1	81.7	17.8
	12.3	2.4	50.9	65.5	155.6	30	1	416.7
	1	1	245.5	1	1	161.8	214.1	70.5
	1	1	410	36.4	290.6	420.8	251.2	93.8
	26.9	2	240.5	92.6	87.8	118.2	514.8	1
	1	1	698.7	1	85.7	234.5	126.2	127.2
	1	46.4	59.8	1	178	294.9	570.2	1
	96.8	10.1	1360	44.4	465	260.2	101	47.4
	1	1	33.9	20.8	179.3	122.6	136.3	126.5
	7.6	25.2	374.5	326.5	431.5	1715.4	1	2586.5
	1	40	45.8	81.5	8.8	431	155.9	83.3
	18.4	1	176.9	79	1534.8	155.3	14.6	22.2
	1	1	354.2	77.8	407.5	1	491.7	1
	1	1	230.5	1	132.2	1	32.7
	1	1	1	6.1	238.3	135.5	55.6	1
	1	170.8	24	194.4	195.2	226.5	268.6	40
	9.5	4.5	404.4	1	43.4	173	194.9	152.4
		29.2	23.9	1	105.9	58.8	267.5	873.1
	4.1	1	187	9.7	602.4	202.5	270.7	78.4
	1	2.7	25.4	15.8	415.5	63.5	663.6	439.5
	1	1787.1	55.6	556.8	196.3	675	127.8	75.7
	1	1	68.6	30.8	97.8	376.3	397.9	21.4
	5.4	184.4	628.1	261.9	120.9	326.4	148.5	83.1
	1	26.8	74.7	301.6	192.5	1267.9	287.6	69.1
	1	1	126.3	488.1	78.8	420.6	144.6	20.5
	1	153.5	1	1	105	125.8	1009	1750
	1	5.1	87.6	97.4	128.8	152.5	300	8.7
	1	1	1	1.1	1	72	1	2245.6
	17.1	2006.2	182.6	65.7	570.4	3032.4	140.8	37
	14.1	17	31.3	2550	45.2	130.9	55.7	105.1
	1	3.7	135.7	1	87.5	353.7	85.2	345.2
	4.3	1	133.3	96.3	175.3	93.8	36.8	63.6
	1	46.5	322.4	1	150.5	190.1	221.5	85.7
	7.7	1	124.4	1	529.3	258.7	1777.8	13.3
	1	37.4	1	35.8	63.2	102.4	113.4	933.3
	3	42.9	12.3	16.7	226.8	233.3	226	1
	1	267.9	1	58.5	25.3	761	72.7	154.5
	8.4	46.5	116.1	392.2	72.2	31.8	167.1	1
	1	28.6	202.2	266.7	495.3	39	1703.8
	1		53.2	1	320.5		438.1
	5.6		1		32.5		75
	11.4		58.6		275.6		53.8
	1		1		90		134.1
	9.5		2.8		184.5		88.9
	1		86.7		144.7		91.7
	1		1		1		117
	4.8		101.1		64.4		71.1
			1		589.9		375
	1		485.7		32.2		121.6
	66.7		75.6		74.6		1
	1		536.4		87.6		16.5
	1		323.7		485.7		298.3
	1		471.4		987		102.8
	22.5		314		1		246.8
	1		1		1		375.7
	422.9		168.7		667.5		76.8
	1		1		110.5		61.7
	1		195.6		237.8		363
	1		78.5		73.7		45.1
	1		156.8		37.5		121.8
	2		34		16.7		18.4
	1		152.9		26.7		123.7
	1		32.9		73.7		192.5
	1		434.3		334.7		347.3
	6.7		344.6		320		113
	18.9		1		38.5		75.5
	1		84.2		247.8		77.3
	1		9.1		543.4		346.7
	1						724.6
	23.8						247.8
	1						1
							37
							338
							1
							134.9
							826
							45.3
							139.5
							1466.7

## Sheet: Figure 6e- differences
	IL-2			IFN-γ			CD8 T cells			CD4 Th1 cells
	<60	≥60		<60	≥60		<60	≥60		<60	≥60
	-296.667	-2.53333		-84.64	3		-308.3	-702.1		-1267.3	-558.3
	-280.7	-13.9		-80.816	-3.27133		-155.3	9.5		-941.9	-367.6
	-219.333	-12.9667		-75.39	22.4567		-141.9	-17.5		-492.5	-327
	-186.667	-24.6167		-53.6633	-35.694		-141	-288.9		-429.6	-294.9
	-171.667	-83.8333		-42.5333	-42.4317		-117.3	-36.5		-409.4	-268
	-142.678	-104.9		-42.15	-10.7467		-103.6	-54.5		-334.7	-233.3
	-126.333	-5.53333		-40.7767	0.38		-99.8	0		-291.6	-133.4
	-111.3	-18.1		-35.74	4.522		-90.5	9.7		-236.6	-118.2
	-101.003	-66.6667		-34.5667	-29.0433		-86.5	-120.3		-221.8	-94.6
	-98	58.9		-33.6767	82.7067		-84.4	126.9		-189.6	-91.3
	-80	43.2667		-31.4733	35.9333		-74.3	54.6		-163.4	-88.8
	-78.3333	-46.219		-27.4667	-17.2157		-73.3	-82.3		-162.3	-80.5
	-69.7033	-12.2667		-24.9463	1.15667		-67	0		-136.8	-67.3
	-55.3333	35.6667		-24.557	53.7773		-66.8	-24.7		-112.9	-63.4
	-55.0333	-26.2233		-23.4067	7.19667		-64.6	-12.2		-111.4	-43
	-54.09	40		-22.776	30.3883		-64.3	104.2		-110	-39
	-51.3333	-44		-20.61	-25.6367		-62.5	-121.1		-90.1	0
	-49.8333	2.10667		-18.0633	0		-54.4	117.7		-51.4	16.9
	-48.33	-472.575		-17.0667	-80.7667		-44.4	0		-47.9	24.3
	-47.3667	-142.667		-16.872	-7.01667		-44.1	13.4		-38.5	33.1
	-44.7333	-56.793		-16.1833	21.6		-39.6	0		-29.4	40
	-44.4333	0		-15.376	91.25		-38.2	-160		0	76.8
	-41.6	-618.333		-12.1267	-445.418		-26.6	-42		0	122.7
	-41.25	-1.22		-12.0433	1.24333		-26.3	9.2		2.5	646.6
	-39.8667	-2.7		-11.9	2.79333		-24	-8.3		8.5	830.9
	-39.6	-33.3333		-11.0533	-4.67667		-17.8	4.6		10.5	871.1
	-39.3333	42.3667		-10.8807	22.2013		-16.9	15.1		18	977.7
	-38.2667	36.3		-10.2817	66.51		-15.9			42.5	1075
	-37.1033	-51		-9.97667	-15.8333		-15.7			44.1
	-32.1967	-641.667		-9.7	-57.8967		-6.7			48.5
	-27.2333	115.033		-9.43767	80.5263		-5.4			70.2
	-26.5367	93		-9.37333	47.8107		-2			89.3
	-25.6333	10.4767		-7.37667	11.2323		0			91.3
	-24.3367	-212.883		-7.34	-42.2477		0			117.6
	-23.13	-34.2		-6.67333	-2.22167		1.2			121.8
	-22.5667	5.70667		-6.117	5.87233		6.2			153.8
	-21.5667	3.87		-5.791	11.2567		29			158.3
	-20.2033	-29.3		-5.56333	3.05333		40.3			159.2
	-15.6652	-6.53333		-5.10333	15.2933		42.6			174.1
	-14.2	-29.5		-4.37967	17.0033		57.2			192.5
	-12.8	4		-2.63333	3.06667		63.1			221.2
	-12.1667	18.8		-2.58533	15.845		64.4			230.3
	-11.9967	17.3333		-2.52267	15.6242		70			282.6
	-10.6333	2.5		-1.12033	-2.03667		117.7			330
	-9.88667	-5.33333		-0.8	5.01		133.2			354.5
	-9.43333	-165		-0.61733	-34.3467					425.3
	-9.06667	42.21		-0.60133	26.97					463.9
	-8.3	-119.5		-0.27333	-7.58533					570.2
	-8.13333	80.669		0.054667	146.058					654.1
	-5.11167	-115.967		0.387667	-24.4033					816.5
	-4.06667	-58		0.474333	21.055					1551
	-2.40333	-33.069		1.14667	117.13
	-1	2.9		2.62667	0.085667
	-0.93	-50.4333		2.95333	51.066
	-0.93	-7.86667		4.15	14.9333
	2.47	11.457		4.30233	6.69567
	2.6	-79.4417		5.48667	-45.6633
	2.9	36.0667		6.658	-1.62533
	3.2	8.27333		6.97667	8.23333
	3.26667	16		8.18167	25.1063
	3.44	-40.6017		8.69333	43.7367
	3.46667	48.73		8.72667	111.002
	7.1	33.7433		9.24533	37.02
	7.9	52		10.3633	33.6307
	9.3	-91.6667		11.0305	70.215
	10.47	-67.3367		11.6923	-13.4283
	12.2333	264.667		11.73	35.0867
	13.1667	104.7		16.6533	24.0723
	15.6	-0.64867		16.9533	1.025
	18.31	-32.1333		18.6533	-6.36433
	26	47.6667		20.92	91.806
	27.49	23.3333		21.48	41.77
	29	113.047		23.4103	98.041
	30.8	26.3333		25.0133	34.2407
	40.8333			25.3407
	41			26.175
	44.2667			26.4177
	48			28.7367
	52.6			29.0133
	61.8333			44.8433
	74.3333			47.9367
