# Supplementary material for: Lower vaccine-acquired immunity in the elderly population following two-dose BNT162b2 vaccination is alleviated by a third vaccine dose
Source: Nat Commun. 2022 Aug 8;13:4615. doi: 10.1038/s41467-022-32312-1 (PMC9358634; doi:10.1038/s41467-022-32312-1)
Supplement: Supplementary file 4 — Source Data [file 41467_2022_32312_MOESM4_ESM.zip › Source Figures data/Source data to Figure 7.xlsx]

## Sheet: Figure 7b - SFB
		Wuhan			Delta			Omicron
		T1	T2	T3	T1	T2	T3	T1	T2	T3
		18.5	14.88	56.675	10.85	0.915	56.6	3.72	0.1845	48.05
		18.225	19.1575	53.6	15.225	0.83	45.35	3.325	0.2425	42.05
		4.71	6.495	45.425	3.955	0.51075	42.85	0.3975	0.0405	36.05
		19.45	24.75	54.95	16.075	2.265	56.3	2.4875	0.26	26.05
		22.475	15.2	53		4.265	60.55	4.1475	0.7325	47.15
		25.25	26.175	46.325	17.575	13.585	41.45	3.7	0.8475	27.75
		22.88	7.1925	51.275	6.575	2.495	47.8	0.97	0.1525	38.2
		37.9	29	49.1	23.825	12.375	52.2	6.255	3.2275	32.6
		14.625	24.175	51.425	6.85	8.785	36.9	0.865	0.135	29.45
		4.4425	15.6075	47.175	2.385	2.67	45.95	0.4875	0.1875	23.45
		0.176	0.34	42.1	0.2225	0.315	28.95	0.13525	0.09275	14.6
		12.4	3.4125	41.8		2.4	35.8	3.3775	0.75	25.7
		39.15	20.3	47.025	18.725	6.38	34.85	0.7975	0.2675	17.5
		18.425	4.795	50.975		0.745	45.5	0.2275	0.05	30.85
		8.7975	17.3	53.825	5.475	5.6225	54.15	0.2475	0.182	48.15
		16.4	15.225	50.7		7.74	55.55	3.175	0.905	44.85
		24.575	0.1545	51.725	17.825	3.46	56.65	3.5075	0.2485	40
		2.0575	3.785	45.925	3.13	1.175	36.95	0.2075	0.1145	16.5
		25.8	11.925	57.2	4.56	0.61	49.25	1.03	0.08825	32.35
		25.3	29.6675	44.1	4.7225	2.625	41.6	0.305	0.17	19.65

## Sheet: Figure 7c - RBD
		T1	T2	T3
	V-M0009	301.5	212.5	20820
	V-M0010	534	265.5	28215
	V-M0013	448	334	36055
	V-M0014	160.5	182	5970
	V-M0017	558.5	568.5	12200
	V-M0018	289.5	316	6265
	V-M0019	113.5	69	3483.5
	V-M0021	402.5	437.5	8505
	V-M0022	599	486.5	10465
	V-M0028	141.6	163	7780
	V-M0034	7.72	7.14	3049
	V-M0038	228.6	335	7665
	V-M0040	330	185	4301
	V-M0043	134.6	245	7005
	V-M0044	68.62	103.5	57350
	V-M0046	1234	1444	124450
	V-M0047	702	248	51250
	V-M0048	38.61	64	1753
	V-M0049	213.3	184.5	8210
	V-M0053	264.5	245.5	4041

## Sheet: Figure 7d - sVNT
Time	T1	T2	T3
	61.4687	30.1508	96.8085
	89.9162	57.1566	96.8693
	75.6629	37.082	96.6217
	49.0784	23.5135	96.7639
	85.037	54.2129	96.3431
	56.1163	39.9249	96.6648
	63.864	23.1039	95.5421
	80.1873	51.3892	96.4475
	70.8428	48.2055	96.4134
	55.7381	28.4661	96.7695
	0.551996	-0.585687	75.333
	71.7891	40.7895	96.3049
	76.7859	34.724	96.2918
	51.2265	32.2449	96.3346
	26.1607	15.0442	96.5172
	89.1731	74.1255	96.5172
	84.1737	54.0534	96.3779
	10.1688	7.38126	92.2439
	73.3149	36.806	96.2371
	73.3672	46.3023	96.74

## Sheet: Figure 7e -Pseudovirus 
		Wuhan			Delta			Omicron
		T1	T2	T3	T1	T2	T3	T1	T2	T3
		122.5	24.99	211.3	16.93	7.248	94.92	14.26	1.582	185.6
		46.45	12.48	67.22	5.465	4.254	39.1	4.117	1	97.96
		144.6	39.24	275.5	36.85	5.768	71.23	15.17	9.392	435.4
		4.854	4.273	453.3	1	1	299.8	1	1	684.6
		194.6	47.65	108.3	66.55	27.5	69.93	28.12	65.45	598.9
		34.87	5.268	93.84	5.342	1	107.7	1	1	395.3
		101.2	20.89	181.6	13.01	9.153	63.72	5.278	1	312.1
		88.67	9.418	57.84	21.75	5.113	21.57	8.998	5.644	115.1
		30.03	4.856	30.55	5.217	4.738	11.88	4.799	1	72.97
		19.23	8.451	147.1	8.049	8.838	50.42	4.413	5.279	88.24
		12.56	4.58	41.49	13.55	5.443	18.35	4.793	1	49.39
		51.38	10.89	138	12.03	5.226	47.32	5.486	1	338.2

## Sheet: Figure 7f -Memory B cells
	T1	T2	T3
	0.502967	0.00352465	1.41964
	0.352679	0.233046	0.314897
	0.078169	0.272396	0.64939
	0.0494505	0.062245	0.142683
	0.0846037	0.200007	0.847172
	0.0677966	0.0463426	0.273148
	0.0446392	0.154684	0.373247
	0.00344381	0.001	0.0676501
	0.549846	0.512323	0.596145
	0.426257	0.587797	0.611956
	0.001	0.001	0.318946
	0.227031	0.343511	1.59375
	0.00604469	0.0071306	0.155597
	0.254972	0.34494	1.79496
	0.11011	0.264275	1.82278

## Sheet: Figure 7g-IL-2
	T1	T2	T3
	46.16	38.29	47.56
	5.36	4.71	19.56
	214.79	241.13	129.79
	324.79	159.79	100.73
	65.89	36.59	41.46
	449.79	405.79	279.79
	58.16	88.96	75.06
	81.23	140.13	62.81
	269.46	126.79	55.79
	193.13	241.13	126.67
	12.89	10.36	4.34
	277.13	277.13	146.79
	31.09	43.33	37.66
	171.79	105.13	42.89
	71.91	47.29	41.36
	6.15	8.25	7.03
	54.39	96.6	33.19
	107.13	147.13	176.79
	86.43	191.13	303.33
	510.79	558.46	558.14
	445.13	480.79	471.46
	190.79	85.89	88.13
	13.86	11.16	15.59
	21.46	28.56	12.76
	128.13	144.13	119.46
	13.03	61.76	39.56
	83.03	48.83	39.89
	76.76	191.79	100.29
	65.59	52.63	84.73
	61.89	65.76	27.16

## Sheet: Figure 7h-IFN-g
	T1	T2	T3
	46.16	38.29	47.56
	5.36	4.71	19.56
	214.79	241.13	129.79
	324.79	159.79	100.73
	65.89	36.59	41.46
	449.79	405.79	279.79
	58.16	88.96	75.06
	81.23	140.13	62.81
	269.46	126.79	55.79
	193.13	241.13	126.67
	12.89	10.36	4.34
	277.13	277.13	146.79
	31.09	43.33	37.66
	171.79	105.13	42.89
	71.91	47.29	41.36
	6.15	8.25	7.03
	54.39	96.6	33.19
	107.13	147.13	176.79
	86.43	191.13	303.33
	510.79	558.46	558.14
	445.13	480.79	471.46
	190.79	85.89	88.13
	13.86	11.16	15.59
	21.46	28.56	12.76
	128.13	144.13	119.46
	13.03	61.76	39.56
	83.03	48.83	39.89
	76.76	191.79	100.29
	65.59	52.63	84.73
	61.89	65.76	27.16

## Sheet: Figure 7i-CD8
	T1	T2	T3
	53.3	66.7	141.2
	135.5	262.4	624.1
	287.8	1	297.8
	48.1	35.9	68.3
	136.5	146.2	137.7
	64.2	22.2	1219.9
	20.4	75	1
	174.7	1	1
	131.1	197.8	283.3
	37	45.3	107.6
	277.1	132.1	118.9
	388.9	100	1734.9
	9.4	113.6	43
	217.7	86.5	216.4
	1	1	1
	1	1	1
	94.8	1	489.1
	54.5	1	1
	79.6	74.3	379.7
	82.3	1	1
	1	1	1

## Sheet: Figure 7j-Th1
	T1	T2	T3
	72	105.1	270.6
	135.5	152.4	470.9
	931.2	202.2	965.2
	63.5	20.5	1863.4
	1715.4	2586.5	784.7
	93.8	13.3	868.1
	226.5	873.1	1191.8
	234.5	1	1
	1	111.8	1
	57.4	112	229.2
	1883.3	1260.7	145.9
	161.8	70.5	352.8
	675	1750	521.5
	1270.9	713.5	950.9
	294.9	1	1
	1	1	1
	420.6	79.2	976.2
	118.2	1	6.1
	258.7	197.1	295.9
	173	78.4	1
	125.8	37	1
